# Supplementary material for: Slow growing behavior in African trypanosomes during adipose tissue colonization
Source: Nat Commun. 2022 Dec 8;13:7548. doi: 10.1038/s41467-022-34622-w (PMC9732351; doi:10.1038/s41467-022-34622-w)
Supplement: Supplementary file 4 — Supplementary Data 1 [file 41467_2022_34622_MOESM4_ESM.txt]

Dataset S1. Mathematical model fitting.
function []=TrypModel_Fitting()
%
%Fitting Model 1 (same parameters in blood and fat)
[allchain,chain,chain2,res,res2,allsschain,alls2chain]=runMCMC_TrypsBloodFatModel(1000,1,[],[],1)
% Fitting Model 2 (growth rate differences in blood and fat)
%[allchain,chain,chain2,res,res2,allsschain,alls2chain]=runMCMC_TrypsBloodFatModel(1000,1,[],[],2)
%
% Fitting Model 3 (growth rate and differentiation differences in blood and fat)
%[allchain,chain,chain2,res,res2,allsschain,alls2chain]=runMCMC_TrypsBloodFatModel(1000,1,[],[],3)
function [allchain,chain,chain2,res,res2,allsschain,alls2chain]=runMCMC_TrypsBloodFatModel(nruns,nchain,inchain1,inchain2,modelversion)
clear model data params options
addpath('mcmcstat') % Link to locally saved Matlab package for Bayesian model fitting
%(https://mjlaine.github.io/mcmcstat/)
%%
close all
global data sigma2
%Data loading..
fileinput1=load('DataPar.txt')
% data file with 3 columns (time points, blood total parasite load, fat total parasite load)
fileinput2=load('DataStumpy.txt')
% data file with 3 columns (time points, blood % stumpy, fat % stumpy)
pdata=fileinput1(:,1:2)	% total blood and time
p2data=fileinput1(:,[1,3])	% total fat and time
bdata=fileinput2(:,1:2)	% %stumpy blood and time
fdata=fileinput2(:,[1,3])	% %stumpy fat and time
% only in measured time-points (exclude NA)
% measured variables
data.ydata1=pdata(~isnan(pdata(:,2)),2)'
data.ydata2=100-bdata(~isnan(bdata(:,2)),2)'	% transform to slender
data.ydata3=100-fdata(~isnan(fdata(:,2)),2)'	% transform to slender
data.ydata4=p2data(~isnan(p2data(:,2)),2)'
% time points of measurements
data.xdata1=pdata(~isnan(pdata(:,2)),1)'
data.xdata2=bdata(~isnan(bdata(:,2)),1)'
data.xdata3=fdata(~isnan(fdata(:,2)),1)'
data.xdata4=p2data(~isnan(p2data(:,2)),1)'
function [simdata,T,Y] = modelfun(pvals,data)
global pars
pars=pvals
if(modelversion==1)
rb= pars(1)
rf= pars(1)
db= exp(pars(2))	% VSG specific killing rates for slenders in blood
df= exp(pars(2))	% VSG specific killing rates for slenders in fat
dMb= exp(pars(3))	% VSG specific killing rates for stumpies in blood
dMf= exp(pars(3))	% VSG specific killing rates for stumpies in fat
Kb= exp(pars(4))	% differentiation constant in blood
Kf= exp(pars(4))	% differentiation constant in fat
k= exp(pars(5))	% half-saturation constant of immune stimulation
mb= exp(pars(6))	% migration blood-fat
mf= exp(pars(6))	% migration fat-blood
sigma= pars(7)	% growth rate of antigen-specific immunity
spar= exp(pars(8))	% switch prob to next wave of antigenic variants
elseif(modelversion==2)
rb= pars(1)	%growth rate in blood
rf= pars(2)	% growth rate in fat
db= exp(pars(3))	% VSG specific killing rates for slenders in blood
df= exp(pars(3))	% VSG specific killing rates for slenders in fat
dMb= exp(pars(4))	% VSG specific killing rates for stumpies in blood
dMf= exp(pars(4))	% VSG specific killing rates for stumpies in fat
Kb= exp(pars(5))	% differentiation constant in blood
Kf= exp(pars(5))	% differentiation constant in fat
k= exp(pars(6))	% half-saturation constant immunity
mb= exp(pars(7))	% migration blood-fat
mf= exp(pars(7))	% migration fat-blood
sigma= pars(8)	% immune response growth rate
spar= exp(pars(9))	% switch prob to next wave of antigenic variants
elseif(modelversion==3)
rb= pars(1)	% growth rate in blood
rf= pars(2)	% growth rate in fat
db= exp(pars(3))	% VSG specific killing rates for slenders in blood
df= exp(pars(3))	% VSG specific killing rates for slenders in fat
dMb= exp(pars(4))	% VSG specific killing rates for stumpies in blood
dMf= exp(pars(4))	% VSG specific killing rates for stumpies in fat
Kb= exp(pars(5))	% differentiation constant in blood
Kf= exp(pars(6))	% differentiation constant in fat
k= exp(pars(7))	% half-saturation constant immunity
mb= exp(pars(8))	% migration blood-fat
mf= exp(pars(8))	% migration fat-blood
sigma= pars(9)	% immune response growth rate
spar= exp(pars(10))	% switch prob to next wave of antigenic variants
end
%FIXED pars:
p0=1
n=5	% how many waves of variants to generate
initI=1
yinit=[p0,zeros(1,n-1),...%blood slender
zeros(1,n),... % blood stumpy
zeros(1,n),... % fat slender
zeros(1,n),... % fat stumpy
initI*ones(1,n),... % immunity
]
tspan=linspace(0,28,50)
[T,Y] = ode45(@DetEqsBloodFat,tspan,yinit,[])
totalBlood=sum(Y(:,1:2*n)')
totalFat=sum(Y(:,2*n+1:4*n)')
simdata{1}=interp1(T,totalBlood,data.xdata1)
simdata{2}=interp1(T,100*sum(Y(:,1:n)')./totalBlood,data.xdata2)	% in %
simdata{3}=interp1(T,100*sum(Y(:,2*n+1:3*n)')./totalFat,data.xdata3)	%in %
simdata{4}=interp1(T,totalFat,data.xdata4)
end
function v = DetEqsBloodFat(t,y)
global pars
% several parameters are estimated in log-scale
if(modelversion==1)
rb= pars(1)
rf= pars(1)
db= exp(pars(2))	% VSG specific killing rates for slenders in blood
df= exp(pars(2))	% VSG specific killing rates for slenders in fat
dMb= exp(pars(3))	% VSG specific killing rates for stumpies in blood
dMf= exp(pars(3))	% VSG specific killing rates for stumpies in fat
Kb= exp(pars(4))	% differentiation constant in blood
Kf= exp(pars(4))	% differentiation constant in fat
k= exp(pars(5))	% half-saturation constant for immune stimulation
mb= exp(pars(6))	% migration blood-fat
mf= exp(pars(6))	% migration fat-blood
sigma= pars(7)	% immunity growth rate
spar= exp(pars(8))	% switch prob to next wave of antigenic variants
elseif(modelversion==2)
rb= pars(1)	%growth rate in blood
rf= pars(2)	% growth rate in fat
db= exp(pars(3))	% VSG specific killing rates for slenders in blood
df= exp(pars(3))	% VSG specific killing rates for slenders in fat
dMb= exp(pars(4))	% VSG specific killing rates for stumpies in blood
dMf= exp(pars(4))	% VSG specific killing rates for stumpies in fat
Kb= exp(pars(5))	% differentiation constant in blood
Kf= exp(pars(5))	% differentiation constant in fat
k= exp(pars(6))	% half-saturation constant immunity
mb= exp(pars(7))	% migration blood-fat
mf= exp(pars(7))	% migration fat-blood
sigma= pars(8)	% immune response growth rate
spar= exp(pars(9))	% switch prob to next wave of antigenic variants
elseif(modelversion==3)
rb= pars(1)	% growth rate in blood
rf= pars(2)	% growth rate in fat
db= exp(pars(3))	% VSG specific killing rates for slenders in blood
df= exp(pars(3))	% VSG specific killing rates for slenders in fat
dMb= exp(pars(4))	% VSG specific killing rates for stumpies in blood
dMf= exp(pars(4))	% VSG specific killing rates for stumpies in fat
Kb= exp(pars(5))	% differentiation constant in blood
Kf= exp(pars(6))	% differentiation constant in fat
k= exp(pars(7))	% half-saturation constant immunity
mb= exp(pars(8))	% migration blood-fat
mf= exp(pars(8))	% migration fat-blood
sigma= pars(9)	% immune response growth rate
spar= exp(pars(10))	% switch prob to next wave of antigenic variants
end
v=zeros(5*n,1)
% slenders in Blood
% stumpies in Blood
% slenders in Fat
% stumpies in Fat
% immunity in Blood
% Construct 5 differential equations
PtotBlood=sum(y(1:2*n))
PtotFat=sum(y(2*n+1:4*n))
fb=PtotBlood/Kb
ff=PtotFat/Kf
delta=0.5
D=4	%delay for kick-start of immune response
i=1
var=y(i)+y(i+n)+y(i+2*n)+y(i+3*n)	% parasites in blood and fat stimulate immunity
v(i)=rb*(1-fb)*(1-spar)*y(i)-db*y(i)*y(i+4*n)*(t>D)-mb*y(i)+mf*y(i+2*n)	% slender BLOOD
v(i+n)=rb*fb*y(i)*(1-spar)-dMb*y(i+n)*y(i+4*n)*(t>D)-delta*y(i+n)-mb*y(i+n)+mf*y(i+3*n)	% stumpy BLOOD
v(i+2*n)=rf*(1-ff)*y(i+2*n)-df*y(i+2*n)*y(i+4*n)*(t>D)+mb*y(i)-mf*y(i+2*n)	% slender FAT
v(i+3*n)=rf*ff*y(i+2*n)-dMf*y(i+3*n)*y(i+4*n)*(t>D)-delta*y(i+3*n)+mb*y(i+n)-mf*y(i+3*n)	% stumpy FAT
v(i+4*n)=(sigma*y(i+4*n)*var/(var+k))*(t>D)	% immunity
for i=2:n
var=y(i)+y(i+n)+y(i+2*n)+y(i+3*n)	% parasites in blood and fat stimulate immunity
v(i)=rb*(1-fb)*spar*y(i-1)+rb*(1-fb)*(1-spar)*y(i)-db*y(i)*y(i+4*n)*(t>D)-mb*y(i)+mf*y(i+2*n)	% slender BLOOD
v(i+n)= rb*fb*spar*y(i-1)+rb*fb*y(i)*(1-spar)-dMb*y(i+n)*y(i+4*n)*(t>D)-delta*y(i+n)-mb*y(i+n)+mf*y(i+3*n)	% stumpy BLOOD
v(i+2*n)=rf*(1-ff)*y(i+2*n)-df*y(i+2*n)*y(i+4*n)*(t>D)+mb*y(i)-mf*y(i+2*n)	% slender FAT
v(i+3*n)=rf*ff*y(i+2*n)-dMf*y(i+3*n)*y(i+4*n)*(t>D)-delta*y(i+3*n)+mb*y(i+n)-mf*y(i+3*n)	% stumpy FAT
v(i+4*n)=(sigma*y(i+4*n)*var/(var+k))*(t>D)	% immunity
end
end
function ss=ssfun(theta,data)
ptot=data.ydata1
ftot=data.ydata4
bprop=data.ydata2
fprop=data.ydata3
modelsim=modelfun(theta,data)
ss=mean([log(ptot)-log(modelsim{1}),bprop-modelsim{2},...
fprop-modelsim{3},log(ftot)-log(modelsim{4})].^2)
end
%%
if(modelversion==1)
initpars=[2.2 -7.5 -8.1 10.9 9.8 -4.1 2.9 -8 3 ]
initpars2=[ 2.0003 -7.6294 -8.8604 10.5536 9.8016 -3.8912 2.9948 -7.8352 2.4290]
elseif(modelversion==2)
initpars=[2.9203 1.6897 -8.7883 -9.2017 10.9177 10.4214 -2.0033 4.7440 -11.3889 ]
initpars2=[2.7853 1.1932 -5.6017 -9.0275 9.7779 10.5686 -2.0181 4.6783 -8.4023 ]
elseif(modelversion==3)
initpars=[2.9241 1.6308 -7.9919 -8.8535 10.6932 9.5885 9.3368 -3.1153 3.6543 -11.0696 ]
initpars2=[ 2.4037 1.7 -7.9094 -8.9168 10.2531 9.5 8.9132 -2.4277 2.6247 -10.8030 ]
end
if (isempty(inchain1) && isempty(inchain2)) % initial values of chains can be input as function arguments
initpars3=initpars
initpars4=initpars2
elseif(~isempty(inchain1)&& ~isempty(inchain2))
initpars3=inchain1
initpars4=inchain2
else
initpars3=inchain1
end
npars = length(initpars)	% can vary from model to model
if(modelversion==1)
params = {
{'r', initpars3(1), 1,5}
{'d', initpars3(2), -10,-5}
{'dM',initpars3(3), -10,-6}
{'K', initpars3(4), 8,11}
{'k', initpars3(5), 5,11}
{'m', initpars3(6),-5,0}
{'sigma', initpars3(7), 1,5}
{'spar', initpars3(8), -12,-5}
}
if(nchain==2)
params2 = {
{'r', initpars4(1), 1,5}
{'d', initpars4(2), -10,-5}
{'dM',initpars4(3), -10,-6}
{'K', initpars4(4), 8,11}
{'k', initpars4(5), 5,11}
{'m', initpars4(6),-5,0}
{'sigma', initpars4(7), 1,5}
{'spar', initpars4(8), -12,-5}
}
end
elseif(modelversion==2)
params = {
{'rb', initpars3(1), 1,5}
{'rf', initpars3(2), 1,5}
{'d', initpars3(3), -10,-5}
{'dM',initpars3(4), -10,-6}
{'K', initpars3(5), 8,11}
{'k', initpars3(6), 5,11}
{'m', initpars3(7),-5,0}
{'sigma', initpars3(8), 1,5}
{'spar', initpars3(9), -12,-5}
}
if(nchain==2)
params2 = {
{'rb', initpars4(1), 1,5}
{'rf', initpars4(2), 1,5}
{'d', initpars4(3), -10,-5}
{'dM',initpars4(4), -10,-6}
{'K', initpars4(5), 8,11}
{'k', initpars4(6), 5,11}
{'m', initpars4(7),-5,0}
{'sigma', initpars4(8), 1,5}
{'spar', initpars4(9), -12,-5}
}
end
elseif(modelversion==3)
params = {
{'rb', initpars3(1), 1,5}
{'rf', initpars3(2), 1,5}
{'d', initpars3(3), -10,-5}
{'dM',initpars3(4), -10,-6}
{'Kb', initpars3(5), 8,11}
{'Kf', initpars3(6), 8,11}
{'k', initpars3(7), 5,11}
{'m', initpars3(8),-5,0}
{'sigma', initpars3(9), 1,5}
{'spar', initpars3(10), -12,-5}
}
if(nchain==2)
params2 = {
{'r', initpars4(1), 1,5}
{'rf', initpars4(2), 1,5}
{'d', initpars4(3), -10,-5}
{'dM',initpars4(4), -10,-6}
{'Kb', initpars4(5), 8,11}
{'Kf', initpars4(6), 8,11}
{'k', initpars4(7), 5,11}
{'m', initpars4(8),-5,0}
{'sigma', initpars4(9), 1,5}
{'spar', initpars4(10), -12,-5}
}
end
end
%%
%%
model.ssfun = @ssfun
model.sigma2 = 1
model.N=length(data.ydata1)+length(data.ydata2)+length(data.ydata3)+length(data.ydata4)
sigma2=model.sigma2
%%
options.nsimu = nruns
options.method = 'dram'
%options.qcov = eye(npars)*0.01
options.updatesigma = 1
%options.burnintime=10000
options.adaptint=50	100%
options.stats=1
%%
% The actual MCMC simulation run is done using the function
% |mcmcrun|.
burnin=round(nruns/3)
res=[]
[res,chain,s2chain,sschain]=mcmcrun(model,data,params,options,res)	%nbatch 1
%[res,chain,s2chain,sschain]=mcmcrun(model,data,params,options,res)	%nbatch2
allchain=chain
alls2chain=s2chain
allsschain=sschain
chain2=[]
res2=[]
if(nchain==2)
[res2,chain2,s2chain2,sschain2] = mcmcrun(model,data,params2,options)
allchain=[chain(burnin:end,:)	chain2(burnin:end,:)]
alls2chain=[s2chain(burnin:end)	s2chain2(burnin:end)]
allsschain=[sschain(burnin:end)	sschain2(burnin:end)]
end
%%
% <<mcmcstatus.png>>
%
% During the run a status window is showing the estimated time to
% the end of the simulation run. The simulation can be ended by Cancel
% button and the chain generated so far is returned.
%%
% After the run the we have a structure |res| that contains some
% information about the run, and a matrix outputs |chain| and
% |s2chain| that contains the actual MCMC chains for the parameters
% and for the observation error variance.
%
% %%
% % The |chain| variable is |nsimu| ? |npar| matrix and it can be
% % plotted and manipulated with standard Matlab functions. MCMC toolbox
% % function |mcmcplot| can be used to make some useful chain plots and
% % also plot 1 and 2 dimensional marginal kernel density estimates of
% % the posterior distributions.
figure	clf
mcmcplot(allchain,[],res,'chainpanel')
%%
% The |'pairs'| options makes pairwise scatterplots of the columns of
% the |chain|.
%%
figure	clf
mcmcplot(allchain,[],res,'hist')
figure
mcmcplot(sqrt(alls2chain),[],[],'hist')
title('Error std posterior')
%%
% A point estimate of the model parameters can be calculated from the
% mean of the |chain|. Here we plot the fitted model using the
% posterior means of the parameters.
%%
%%
figure
%MODEL FITS optional plotting
%--------------------------------------------------------------------------
plotCI=1
nsims=50
plim=[0.95]
if (plotCI==1)
outB=[]
outBs=[]
outFs=[]
outF=[]
for ind=1:nsims
thispars=allchain(ceil(rand*length(allchain)),:)
[~,thisT,thisY] = modelfun(thispars,data)
totBlood=sum(thisY(:,1:2*n)')
totFat=sum(thisY(:,2*n+1:4*n)')
outB=[outB	totBlood]
outF=[outF	totFat]
outBs=[outBs	(100-100*sum(thisY(:,1:n)')./totBlood)]	%stumpy
outFs=[outFs	(100-100*sum(thisY(:,2*n+1:3*n)')./totFat)]	%stumpy
end
dimc=[0.8,0.8,0.8]
% quantiles for predictive model envelopes
for kk=1:length(plim)
deltalow=(1-plim(kk))/2
qlow=quantile(outB,deltalow)
qup=quantile(outB,plim(kk)+deltalow)
qlowF=quantile(outF,deltalow)
qupF=quantile(outF,plim(kk)+deltalow)
qlowBs=quantile(outBs,deltalow)
qupBs=quantile(outBs,plim(kk)+deltalow)
qlowFs=quantile(outFs,deltalow)
qupFs=quantile(outFs,plim(kk)+deltalow)
subplot(2,2,1)
ci=patch([thisT',thisT(length(thisT):-1:1)'],[qlow,qup(length(thisT):-1:1)],dimc.*0.9.^(kk-1))
set(ci,'EdgeColor',dimc.*0.9^(kk-1))
hold on
set(gca,'YLim',[0,0.2*10^6],'YTick',[10^5,10^8],'XLim',[0,30],'YScale','log','Box','on')
subplot(2,2,2)
ci=patch([thisT',thisT(length(thisT):-1:1)'],[qlowBs,qupBs(length(thisT):-1:1)],dimc.*0.9.^(kk-1))
set(ci,'EdgeColor',dimc.*0.9.^(kk-1))
hold on
set(gca,'YLim',[0,100],'XLim',[0,30],'Box','on')
subplot(2,2,3)
ci=patch([thisT(2:end)',thisT(length(thisT):-1:2)'],[qlowF(2:end),qupF(length(thisT):-1:2)],dimc.*0.9.^(kk-1))
set(ci,'EdgeColor',dimc.*0.9.^(kk-1))
hold on
set(gca,'YLim',[0,0.2*10^6],'YTick',[10^5,10^8],'XLim',[0,30],'YScale','log','Box','on')
subplot(2,2,4)
ci=patch([thisT(2:end)',thisT(length(thisT):-1:2)'],[qlowFs(2:end),qupFs(length(thisT):-1:2)],dimc.*0.9.^(kk-1))
set(ci,'EdgeColor',dimc.*0.9.^(kk-1))
hold on
set(gca,'YLim',[0,100],'XLim',[0,30],'Box','on')
end
end
[~,T,Y]=modelfun(mean(allchain),data)	% or median
totalBlood=sum(Y(:,1:2*n)')
totalFat=sum(Y(:,2*n+1:4*n)')
subplot(2,2,1)
plot(T,totalBlood)
hold on
ylabel('Parasites in blood (cells/mg)','fontsize',12)
set(gca,'YLim',[10,5*10^5],'XLim',[0,30],'YScale','log','fontsize',12)
xlabel('Days post-infection','fontsize',12)
text(0,1.1,'A','fontsize',12,'fontweight','bold','Units','Normalized')
subplot(2,2,2)
plot(T,100*(1-sum(Y(:,1:n)')./totalBlood),'r')
hold on
ylabel('% stumpies in blood','fontsize',12)
set(gca,'YLim',[0,100],'XLim',[0,30],'fontsize',12)
xlabel('Days post-infection','fontsize',12)
text(0,1.1,'B','fontsize',12,'fontweight','bold','Units','Normalized')
subplot(2,2,3)
plot(T,totalFat)
hold on
ylabel('Parasites in fat (cells/mg)','fontsize',12)
set(gca,'YLim',[10,5*10^5],'XLim',[0,30],'YScale','log','fontsize',12)
xlabel('Days post-infection','fontsize',12)
text(0,1.1,'C','fontsize',12,'fontweight','bold','Units','Normalized')
subplot(2,2,4)
plot(T,100*(1-sum(Y(:,2*n+1:3*n)')./totalFat),'r')
hold on
ylabel('% stumpies in fat','fontsize',12)
set(gca,'YLim',[0,100],'XLim',[0,30],'fontsize',12)
xlabel('Days post-infection','fontsize',12)
text(0,1.1,'D','fontsize',12,'fontweight','bold','Units','Normalized')
plotdata=1
if(plotdata==1)
pdata=fileinput1(:,1:2)	% total blood and time
p2data=fileinput1(:,[1,3])	% total fat and time
bdata=fileinput2(:,1:2)	% %stumpy blood and time
fdata=fileinput2(:,[1,3])	% %stumpy fat and time
end
subplot(2,2,1)
hold on
scatter(pdata(:,1),pdata(:,2),'b','filled')
subplot(2,2,2)
hold on
scatter(bdata(:,1),bdata(:,2),'r','filled')
subplot(2,2,3)
scatter(p2data(:,1),p2data(:,2),'b','filled')
hold on
subplot(2,2,4)
scatter(fdata(:,1),fdata(:,2),'r','filled')
hold on
end
%Notes:
%After MCMC convergence (Gelman-Rubin statistic below 1.2 for all parameters, and Geweke diagnostics),
% which typically required parallel runs of at least 10.000 iterations
% (simplest model),
% and compilation of the final posterior distributions
% The DIC is computed on the converged chain according to:
% dic=2*mean(sschain) - ssfun(mean(allchain),data,sigma2)
% The Likelihood of the data under each model is computed according to
% lik=sum(exp(-1/2*allsschain))
% The error of the posterior err=sqrt(alls2chain)
end
