# Supplementary material for: Slow growing behavior in African trypanosomes during adipose tissue colonization
Source: Nat Commun. 2022 Dec 8;13:7548. doi: 10.1038/s41467-022-34622-w (PMC9732351; doi:10.1038/s41467-022-34622-w)
Supplement: Supplementary file 5 — Supplementary Data 2 [file 41467_2022_34622_MOESM5_ESM.xlsx]

## Sheet: Dataset S1
Dataset S2. Proteomic analysis for Lister 427 BSFs and ATFs parasites.
Protein IDs	Protein Names	PG count ATFs	PG count BSFs	Imputed log2 LFQ intensity ATFs 1	Imputed log2 LFQ intensity ATFs 2	Imputed log2 LFQ intensity ATFs 3	Imputed log2 LFQ intensity ATFs 4	Imputed log2 LFQ intensity BSFs 2	Imputed log2 LFQ intensity BSFs 3	Imputed log2 LFQ intensity BSFs 4	Imputed log2 LFQ intensity BSFs 6	Mean2 ATFs	Mean2 BSFs	sd2 ATFs	sd2 BSFs	Log2(ATFs/BSFs)	ATFs/BSFs	pvalue ATFs BSFs
Tb05.5K5.110;Tb927.5.4460;Tb11.v5.0866	Major vault protein, putative;major vault protein, putative;major vault protein, putative	4	4	27.3371	27.3413	27.5541	27.5242	27.3717	27.3302	27.3767	27.3776	27.4391	27.364	0.116093	0.0226901	0.0751061	1.05344	0.287924
Tb927.5.4470;Tb05.5K5.120	Hypothetical protein, conserved;hypothetical protein, conserved	4	2	22.3672	22.0807	22.0494	21.7649	22.2587	21.9457	20.0925	20.2181	22.0656	21.1287	0.246213	1.13243	0.936848	1.91434	0.196495
Tb927.5.4480;Tb05.5K5.130	Paraflagellar rod component par4, putative;paraflagellar rod component par4, putative	4	4	28.1526	27.8577	28.0049	27.8946	27.6592	27.582	27.6807	27.6897	27.9775	27.6529	0.132465	0.0489529	0.324542	1.25227	0.0113161
Tb927.5.4500;Tb05.5K5.150	Ras-like small GTPase, putative;small GTP-binding protein, putative	4	4	28.0529	28.0216	27.9787	27.8583	28.2671	28.3661	28.2826	28.1263	27.9779	28.2605	0.0853222	0.0994882	-0.282619	0.822097	0.00529599
Tb927.5.4560;Tb11.v5.0409;Tb05.5K5.200	Guanine deaminase, putative;guanine deaminase, putative;guanine deaminase, putative	4	4	28.0044	27.8233	27.7928	28.1026	27.6751	27.3279	27.6299	27.5979	27.9308	27.5577	0.147808	0.156414	0.373119	1.29515	0.0134114
Tb05.5K5.210;Tb927.5.4570	Hypothetical protein;Enriched in surface-labeled proteome protein 8	2	0	20.7062	23.9132	20.6795	23.8662	20.3688	20.8354	19.9592	19.7147	22.2913	20.2195	1.84584	0.491331	2.07175	4.20398	0.107384
Tb927.5.4380;Tb05.5K5.30	Kinetoplastid-specific phospho-protein phosphatase, putative;serine/threonine protein phosphatase, putative	4	4	27.0916	26.9492	26.8823	26.9809	27.2485	27.0108	27.1702	27.2311	26.976	27.1651	0.0873739	0.108215	-0.189161	0.877116	0.0361947
Tb927.5.4390;Tb05.5K5.40	Hypothetical protein, conserved;hypothetical protein, conserved	4	4	25.2232	24.9986	25.0603	25.1826	24.8619	24.8818	24.925	24.8564	25.1162	24.8813	0.104581	0.031111	0.234923	1.17684	0.0164856
Tb927.5.4400;Tb05.5K5.50	Hypothetical protein, conserved;hypothetical protein, conserved	4	3	22.353	22.8619	22.9298	22.9406	23.4265	23.4335	23.1998	18.9919	22.7714	22.2629	0.281036	2.1834	0.508427	1.4225	0.674646
Tb927.5.4420;Tb05.5K5.70;F8WJA0;Q9ESV0	Nucleolar RNA helicase II, putative;nucleolar RNA helicase II, putative	4	4	27.1056	27.2243	27.1891	27.1444	27.7347	27.5269	27.5146	27.7237	27.1658	27.625	0.0517663	0.120546	-0.45912	0.72743	0.00205516
Tb927.5.4440;Tb05.5K5.90	Dynein light chain, putative;dynein light chain, putative	4	4	23.1903	23.6141	23.07	23.5626	23.4784	23.1683	24.6229	23.9042	23.3592	23.7934	0.269895	0.629887	-0.4342	0.740104	0.272798
Tb06.3A7.960	Hypothetical protein	4	4	24.2203	23.8365	23.7118	23.8111	23.6523	24.127	24.0407	23.7327	23.8949	23.8882	0.223495	0.231013	0.0067493	1.00469	0.967866
Tb927.7.2140;Tb07.11L3.90	Zinc finger protein family member, putative;zinc finger protein family member, putative	1	3	22.5967	20.3636	20.5921	20.1396	22.9291	23.1692	23.3539	19.4996	20.923	22.238	1.13098	1.83385	-1.31497	0.401933	0.276704
Tb08.27P2.250	Expression site-associated gene 3 (ESAG3), frameshift	4	4	24.3623	23.9318	24.1964	24.2323	24.6121	24.2216	24.9088	24.832	24.1807	24.6436	0.180556	0.308144	-0.462931	0.725511	0.0502079
Tb11.v5.0767;Tb927.10.4430;Tb10.v4.0033	Pumillo RNA binding protein PUF1, putative;pumillo RNA binding protein PUF1;pumillo RNA binding protein PUF1	4	4	24.1341	23.9718	24.1757	24.1409	23.454	23.8546	23.965	24.0895	24.1056	23.8408	0.0910337	0.275125	0.264859	1.20152	0.148423
Tb927.10.4440;Tb10.v4.0034	Predicted SAP domain protein;SAP domain containing protein, putative	2	0	21.1205	21.8623	20.9913	21.6715	19.8997	19.8383	19.7533	20.325	21.4114	19.9541	0.421139	0.254449	1.45733	2.746	0.00204708
Tb927.10.4450;Tb10.v4.0035;Tb11.v5.0757;REV__A0A140LIW3	Stress-inducible protein STI1-like, putative;stress-inducible protein STI1-like, putative;stress-inducible protein STI1-like, putative	4	4	27.479	27.5226	27.7658	27.6954	27.5633	27.7573	27.5985	27.5543	27.6157	27.6183	0.136903	0.0945874	-0.00262979	0.998179	0.975934
Tb927.10.4460;Tb10.v4.0036	Leucine carboxyl methyltransferase, putative;leucine carboxyl methyltransferase, putative	2	3	24.291	20.8909	19.7174	24.1323	24.2523	24.1676	23.9961	19.6373	22.2579	23.0133	2.30724	2.2532	-0.755444	0.592364	0.655973
Tb927.10.4470;Tb10.v4.0037	Hypothetical protein, conserved;hypothetical protein, conserved	1	3	20.7572	22.4775	20.3395	20.1089	22.5811	22.4439	22.3388	18.9203	20.9208	21.571	1.07192	1.76991	-0.650232	0.637178	0.557595
Tb927.10.4490;Tb10.v4.0039	Hypothetical protein, conserved;hypothetical protein, conserved	3	3	22.7927	20.6603	22.6176	22.7619	22.7604	22.4154	22.6757	20.2801	22.2081	22.0329	1.03472	1.17771	0.175243	1.12915	0.830629
Tb927.10.4500;Tb10.v4.0040	Cap guanine-N7 methyltransferase;mRNA capping methyltransferase, putative	4	4	23.4438	23.1396	23.3102	23.3266	23.034	23.1221	23.2904	22.9099	23.3051	23.0891	0.125307	0.159973	0.215997	1.16151	0.0802865
Tb10.v4.0041;Tb927.10.4510	PUB domain containing protein, putative;PUB domain containing protein, putative	4	2	22.3886	22.6267	22.0587	22.7465	22.4182	20.603	19.766	22.6194	22.4551	21.3516	0.303275	1.39277	1.10351	2.14877	0.211526
Tb927.10.4310;Tb10.v4.0045	Prohibitin 2, putative;prohibitin, putative	4	4	25.245	25.1973	25.3507	25.4057	24.9669	25.1108	25.1176	25.2669	25.2997	25.1156	0.0953924	0.122514	0.18412	1.13612	0.0579155
Tb10.v4.0052;Tb927.10.10360;Tb10.v4.0053	Microtubule-associated protein 2;Microtubule-associated repetitive protein;hypothetical protein	4	4	29.912	29.3277	29.7694	29.3576	28.672	28.4499	28.3136	28.5462	29.5917	28.4954	0.293635	0.15152	1.09625	2.13799	0.00175803
Tb11.01.2730	Hypothetical protein, conserved	3	2	22.9455	20.7172	22.8691	22.2216	23.0066	22.94	19.8727	19.349	22.1883	21.2921	1.03315	1.95322	0.896288	1.86127	0.457478
Tb11.02.5380b;Tb11.02.5380	Exosome complex exonuclease RRP44p homologue, putative;exosome complex exonuclease RRP44p homologue	4	4	21.152	22.0019	21.7804	21.7831	21.26	21.6206	22.4236	21.2296	21.6794	21.6334	0.366562	0.555901	0.0459138	1.03234	0.895503
Tb11.02.5390b;Tb11.02.5390	mRNA processing protein, putative;mRNA processing protein, putative	4	0	22.3514	22.1863	21.9598	22.0578	20.7427	20.1128	19.598	19.4012	22.1389	19.9637	0.169368	0.599784	2.17518	4.51641	0.00367563
Tb11.02.5420b;Tb11.02.5420	NADPH-cytochrome p450 reductase, putative;NADPH-cytochrome p450 reductase, putative	4	4	24.8304	24.2728	24.3975	24.7883	24.6387	24.5739	24.5934	24.7178	24.5722	24.6309	0.278953	0.0639597	-0.0586732	0.960147	0.706868
Tb927.6.4980;Tb927.11.7705;Tb11.0390;Tb11.0290	40S ribosomal protein S14;ribosomal protein S11, putative;chrXI additional, unordered contigs;chrXI additional, unordered contigs	4	4	28.4056	28.7133	28.7804	28.3652	29.2341	29.2445	29.2216	29.2356	28.5661	29.234	0.211126	0.00940346	-0.667824	0.629455	0.00791312
Tb927.11.7670;Tb11.0330	Cornifin (SPRR) family, putative;Cornifin (SPRR) family, putative	3	2	20.8412	22.2753	21.987	22.1994	22.451	20.3958	19.4606	22.1912	21.8257	21.1246	0.667605	1.43726	0.701079	1.62572	0.423633
Tb11.0350;Tb927.11.7650;Tb927.10.14440	Hypothetical protein;hypothetical protein	4	4	22.3927	22.5224	22.7153	22.6612	22.8642	22.3315	22.8339	22.7648	22.5729	22.6986	0.145027	0.248273	-0.125714	0.91655	0.423184
Tb927.10.1130;Tb11.0520	Dynein arm light chain, axonemal, putative;dynein light chain, putative	4	4	23.669	23.7163	23.796	23.6356	23.5821	23.728	23.8286	23.7776	23.7042	23.7291	0.069575	0.10624	-0.0248398	0.98293	0.711248
Tb927.10.1140;Tb11.0530	Epsilon tubulin;epsilon tubulin	0	2	20.5336	20.4135	20.3975	20.7735	20.5747	21.5833	21.835	19.7397	20.5295	20.9332	0.173637	0.964181	-0.403633	0.755952	0.466969
Tb927.11.715;Tb927.11.18680;Tb11.0845;D6RIN4;Q9D0M5	Dynein light chain LC8, putative;dynein light chain LC8, putative;dynein light chain LC8, putative	4	4	27.6242	27.7266	27.886	27.8342	27.6597	27.8047	28.0543	27.5424	27.7678	27.7653	0.116478	0.220567	0.00247897	1.00172	0.984983
Tb11.0850;Tb927.11.710	SCAMP family, putative;SCAMP family, putative	2	4	22.2723	20.1878	20.624	24.4475	22.8664	22.5921	23.1026	22.7946	21.8829	22.8389	1.93106	0.21068	-0.956063	0.515462	0.395991
Tb927.4.1100;Tb927.11.680;Tb11.0880	Ribosomal protein L21E (60S), putative;ribosomal protein L21E (60S), putative;chrXI additional, unordered contigs	4	4	26.3223	27.3742	27.35	27.9079	28.9515	29.0664	29.1308	28.7283	27.2386	28.9692	0.662903	0.176934	-1.73065	0.301315	0.0108331
Tb11.1220;Tb11.v5.0996;Tb927.10.15250	Hypothetical protein;hypothetical protein, conserved;paraflagellar rod component, putative	4	4	27.6391	27.5353	27.5795	27.633	27.5686	27.5282	27.8391	27.5733	27.5967	27.6273	0.0489287	0.142664	-0.030592	0.979018	0.707357
Tb927.10.15270;Tb11.v5.0998;Tb11.1240	Metallo- peptidase, Clan MG, Family M24;methionine aminopeptidase, putative;methionine aminopeptidase, type I, putative	4	4	24.9908	24.7715	24.8639	25.1267	24.7765	24.8173	25.0493	25.1236	24.9382	24.9417	0.154471	0.170701	-0.00343785	0.99762	0.977152
Tb927.11.1840;Tb11.1380	Hypothetical protein, conserved;hypothetical protein, conserved	4	4	28.8984	28.8573	28.8247	28.8638	28.7729	28.7486	28.9023	28.9551	28.861	28.8447	0.0301993	0.099833	0.0163225	1.01138	0.771824
Tb11.1790	Retrotransposon hot spot protein (RHS, pseudogene), putative	4	3	24.6332	24.6631	24.3369	25.1339	24.3151	24.3945	24.2269	18.8433	24.6918	22.945	0.32947	2.73531	1.74681	3.35616	0.291966
Tb927.7.4670;Tb11.v5.0152	Ribosomal RNA processing protein 4;ribosomal RNA processing protein 4, putative	4	4	23.3452	22.7487	23.489	22.7805	22.7853	23.0683	22.8289	22.9625	23.0908	22.9113	0.381489	0.129001	0.179544	1.13253	0.427058
Tb927.7.4740;Tb11.v5.0157	Hypothetical protein, conserved;hypothetical protein, conserved	4	4	22.6129	22.4649	22.516	22.3748	22.1	22.244	21.894	22.1286	22.4921	22.0916	0.0994414	0.145752	0.4005	1.31996	0.00536208
Tb927.7.4750;Tb11.v5.0158	Hypothetical protein, conserved;hypothetical protein, conserved	4	4	21.8474	22.0423	22.3377	21.8516	21.554	21.528	21.8449	21.5243	22.0198	21.6128	0.230605	0.155308	0.406924	1.32586	0.0308317
Tb11.v5.0159;Tb927.7.4760	Hypothetical protein, conserved;hypothetical protein, conserved	4	4	23.3235	23.8515	23.2533	23.6148	23.4981	23.4822	23.6715	23.7056	23.5108	23.5894	0.275847	0.115548	-0.0785934	0.946981	0.626826
Tb927.7.4770;Tb11.v5.0160	Cyclophilin-type peptidyl-prolyl cis-trans isomerase, putative;cyclophilin-type peptidyl-prolyl cis-trans isomerase, putative	4	4	27.8567	27.957	28.0402	27.9229	28.5252	28.5865	28.6477	28.3236	27.9442	28.5207	0.0763579	0.140637	-0.576517	0.670581	0.00110608
Tb927.7.4790;Tb11.v5.0162	Proteasome beta 6 subunit;proteasome beta 6 subunit	4	4	26.4816	26.4483	26.5589	26.6105	26.5373	26.4517	26.7619	26.5368	26.5248	26.5719	0.0735266	0.132887	-0.0471075	0.967875	0.563974
Tb927.7.4820;Tb11.v5.0164	Trm112p-like protein, putative;Trm112p-like protein, putative	3	3	21.0092	22.0872	22.0247	22.0465	21.9607	22.1172	22.5562	19.5434	21.7919	21.5444	0.522446	1.35762	0.247504	1.18715	0.751308
Tb927.7.4840;Tb11.v5.0166	Hypothetical protein, conserved;hypothetical protein, conserved	4	4	23.0344	23.0582	22.823	23.0324	23.1323	23.1621	23.2283	23.211	22.987	23.1834	0.109944	0.0441182	-0.196423	0.872711	0.0301402
Tb927.7.4870;Tb11.v5.0169	Hypothetical protein, conserved;hypothetical protein, conserved	4	4	23.9947	24.3171	24.1919	23.9728	23.9331	24.0503	24.0442	23.8811	24.1191	23.9772	0.164681	0.0836743	0.141963	1.10341	0.191926
Tb927.7.4900;Tb11.v5.0171	5-3 exoribonuclease A;5-3 exonuclease XRNA, putative	4	4	25.0723	25.2605	25.0813	25.2635	25.2352	25.1208	25.3512	25.517	25.1694	25.3061	0.106979	0.169201	-0.136676	0.909613	0.229581
Tb927.7.4910;Tb11.v5.0172	Hypothetical protein, conserved;hypothetical protein, conserved	4	4	26.12	26.1101	26.0747	26.0762	25.9024	26.1549	26.3648	26.26	26.0952	26.1705	0.0232401	0.198224	-0.0752432	0.949182	0.504284
Tb927.7.4960;Tb11.v5.0177	Hypothetical protein, conserved;hypothetical protein, conserved	2	1	20.6355	20.2388	23.1094	22.5987	20.4487	19.9854	20.0778	22.6743	21.6456	20.7966	1.42016	1.26775	0.849049	1.80131	0.40716
Tb927.7.4990;Tb11.v5.0180	Hypothetical protein, conserved;hypothetical protein, conserved	4	4	23.835	23.856	23.7149	23.6932	23.8848	23.6143	23.6665	23.9372	23.7748	23.7757	0.0826095	0.159147	-0.000935154	0.999352	0.992123
Tb927.7.5020;Tb927.7.5000;Tb11.v5.0182;Tb11.v5.0181	60S ribosomal protein L19, putative;60S ribosomal protein L19, putative;60S ribosomal protein L19, putative;60S ribosomal protein L19, putative	4	4	24.7336	25.731	25.8282	24.2141	27.103	26.9189	25.8688	26.5764	25.1267	26.6168	0.784137	0.544288	-1.49009	0.355989	0.023934
Tb927.7.5030;Tb11.v5.0183	Hypothetical protein, conserved;hypothetical protein, conserved	1	2	21.5111	20.4196	20.2339	20.3207	20.0015	21.5306	21.9679	18.758	20.6214	20.5645	0.598016	1.47007	0.0568362	1.04018	0.946366
Tb927.7.5050;Tb11.v5.0185	Hypothetical protein, conserved;hypothetical protein, conserved	4	4	24.4294	24.5392	24.4934	24.4378	24.2618	24.3515	24.4653	24.4799	24.475	24.3896	0.0513935	0.102725	0.0853249	1.06093	0.205027
Tb927.10.5990;Tb11.v5.0193	Centrosomal protein of 57 kDa, putative;hypothetical protein, conserved	4	4	23.7689	23.5237	23.9117	23.131	23.6498	23.7625	23.9223	23.9235	23.5838	23.8145	0.341783	0.133358	-0.230722	0.852209	0.278643
Tb11.v5.0195;Tb927.10.6010	STAG domain containing protein, putative;STAG domain containing protein, putative	4	4	23.3246	24.0302	24.1633	24.1422	24.5152	24.3156	24.7236	23.9371	23.9151	24.3729	0.397972	0.3349	-0.457803	0.728094	0.130279
Tb11.v5.0196;Tb927.10.6030	Proteasome subunit A N-terminal signature/Proteasome subunit, putative;proteasome subunit alpha type-1, putative	4	4	27.6153	27.6355	27.7076	27.7608	27.7073	27.6687	27.9358	27.7198	27.6798	27.7579	0.0669962	0.120572	-0.0780795	0.947318	0.312111
Tb927.10.6060;Tb11.v5.0199	Universal minicircle sequence binding protein 2;universal minicircle sequence binding protein, putative	4	4	27.0762	27.1626	27.0732	27.0978	27.7165	27.6188	27.7598	27.5705	27.1024	27.6664	0.0415725	0.0869854	-0.563952	0.676447	0.000201034
Tb927.10.6080;Tb11.v5.0200	Proteasome subunit beta type-5, putative;proteasome beta 5 subunit, putative	4	4	26.6939	26.7024	26.795	26.7884	26.6984	26.4964	26.5685	26.6348	26.7449	26.5995	0.0541962	0.086818	0.1454	1.10604	0.0359446
Tb927.5.286b;Tb11.v5.0210;Tb927.9.15980;Tb09.v4.0106	Adenosine transporter 1;adenosine transporter, putative	4	3	22.8907	23.994	22.4392	23.9054	21.995	21.3183	21.8385	19.3275	23.3073	21.1198	0.765177	1.22941	2.1875	4.55515	0.0292189
Tb927.5.295b;Tb11.v5.0214	Retrotransposon hotspot (RHS) protein 1;retrotransposon hot spot (RHS) protein, putative	4	4	25.9105	25.7143	25.9107	25.8529	25.7203	25.601	25.552	25.5633	25.8471	25.6092	0.0926015	0.0769872	0.237956	1.17932	0.00803244
Tb927.5.309b;Tb11.v5.0216	Invariant surface glycoprotein, putative;invariant surface glycoprotein, putative	4	4	25.8998	25.7207	25.1369	25.2832	25.2527	25.8175	25.7158	25.5602	25.5101	25.5865	0.359159	0.246431	-0.0763978	0.948423	0.73923
Tb927.5.500;Tb11.v5.0218	Hypothetical protein, conserved;hypothetical protein, conserved	4	4	23.9386	23.8695	24.0325	23.8953	23.7676	23.879	24.1308	23.8881	23.934	23.9164	0.0716278	0.153081	0.0176303	1.0123	0.84435
Tb927.5.390;Tb11.v5.0228	75 kDa invariant surface glycoprotein, putative;75 kDa invariant surface glycoprotein, putative	4	4	25.0449	25.3026	24.7801	25.0526	25.1547	25.1015	25.3667	24.987	25.0451	25.1525	0.213357	0.159012	-0.107424	0.928244	0.452649
Tb927.5.370;Tb11.v5.0230	75 kDa invariant surface glycoprotein, putative;75 kDa invariant surface glycoprotein, putative	4	4	23.338	23.0917	22.9722	23.4852	23.6552	23.3102	23.2474	23.7417	23.2218	23.4886	0.232434	0.246195	-0.266866	0.831123	0.166172
Tb927.5.360;Tb11.v5.0231;Tb927.5.400;Tb11.v5.0227	75 kDa invariant surface glycoprotein;75 kDa invariant surface glycoprotein, putative	4	4	26.1718	25.9075	26.0265	26.039	26.152	26.0847	26.3225	26.1137	26.0362	26.1682	0.108088	0.106465	-0.132022	0.912551	0.132452
Tb11.v5.0232;Tb927.10.5250	Hypothetical protein, conserved;zinc finger protein family member, putative	4	4	23.4995	23.6699	23.9487	23.8257	23.75	23.8401	24.0331	24.0645	23.7359	23.9219	0.194589	0.151591	-0.185983	0.87905	0.185192
Tb927.10.5200;Tb11.v5.0237	Hypothetical protein, conserved;hypothetical protein, conserved	2	2	21.634	20.6326	20.7569	21.8358	21.681	19.5563	20.048	21.4826	21.2148	20.692	0.608293	1.05002	0.522834	1.43677	0.429709
Tb927.10.5340;Tb927.10.5330;Tb11.v5.1060;Tb11.v5.0243;F6YVP7;P62270	40S ribosomal protein S18, putative;40S ribosomal protein S18, putative;40S ribosomal protein S18, putative;40S ribosomal protein S18, putative	4	4	29.2223	29.6552	29.4759	28.9489	30.2852	30.1785	30.0832	30.1261	29.3256	30.1683	0.307566	0.087143	-0.842676	0.557608	0.00906931
Tb927.10.5300;Tb11.v5.0246	Eukaryotic translation initiation factor 6 (eIF-6), putative;eukaryotic translation initiation factor 6, putative	4	4	25.4379	25.3605	25.4396	25.3131	25.6462	25.5298	25.5909	25.7072	25.3878	25.6185	0.0619559	0.0758596	-0.230722	0.852208	0.00364425
Tb927.10.5280;Tb11.v5.0248	Pre-mRNA splicing factor ATP-dependent RNA helicase, putative;pre-mRNA splicing factor ATP-dependent RNA helicase, putative	4	3	21.9125	21.8966	22.0936	22.2616	21.6919	21.9738	22.2595	19.66	22.0411	21.3963	0.172057	1.18047	0.644768	1.56349	0.355937
Tb927.11.7290;Tb11.v5.0254	Pantothenate kinase subunit, putative;pantothenate kinase subunit, putative	4	4	23.8094	24.4706	24.788	25.1435	25.2928	25.096	25.6553	25.6207	24.5529	25.4162	0.566739	0.268793	-0.863352	0.549674	0.0474952
Tb927.11.7270;Tb11.v5.0256	Proteasome beta 3 subunit, putative;proteasome beta 3 subunit, putative	4	4	26.3423	26.0745	25.9722	26.0947	26.1278	26.4109	26.6843	25.9922	26.1209	26.3038	0.157	0.30788	-0.182871	0.880948	0.343827
Tb927.11.7240;Tb11.v5.0258	Nexin-dynein regulatory complex 2;Sperm tail/Sperm tail C-terminal domain containing protein, putative	4	4	24.1399	24.2186	24.3094	23.8451	23.7895	23.9443	24.0331	24.0738	24.1282	23.9602	0.201074	0.126011	0.168049	1.12354	0.215382
Tb927.7.4480;Tb11.v5.0261	Adenosine 5-monophosphoramidase, putative;adenosine 5-monophosphoramidase, putative	4	4	27.3081	27.1295	27.4879	27.5146	27.1485	27.1681	27.5787	27.0168	27.36	27.228	0.178974	0.243265	0.131986	1.0958	0.418539
Tb927.7.4500;Tb11.v5.0263	PX domain containing protein, putative;PX domain containing protein, putative	4	4	28.6525	28.4019	28.6713	28.5906	28.1825	28.1363	28.1751	28.2752	28.5791	28.1923	0.123021	0.0589023	0.386806	1.3075	0.00380365
Tb927.7.4510;Tb11.v5.0264	Domain of unknown function (DUF4201), putative;Domain of unknown function (DUF4201), putative	4	2	22.3055	22.2198	22.2087	22.4176	22.1402	22.4489	20.2618	20.1597	22.2879	21.2527	0.0966488	1.21039	1.03524	2.04946	0.185556
Tb927.7.4520;Tb11.v5.0265	Thioredoxin-like, putative;Thioredoxin-like, putative	4	4	29.4732	29.4119	29.6286	29.597	29.6979	29.7721	29.6733	29.8257	29.5277	29.7422	0.102223	0.0696915	-0.214581	0.861796	0.0162996
Tb927.7.4570;Tb11.v5.0270	Inosine-guanine nucleoside hydrolase;nucleoside hydrolase, putative	4	4	28.4727	28.437	28.4764	28.3167	28.4501	28.2998	28.0785	28.4321	28.4257	28.3151	0.0747909	0.171389	0.110623	1.07969	0.300745
Tb927.10.6350;Tb11.v5.0271	Trypanin;trypanin, putative	4	4	24.3546	24.2957	24.4145	24.3991	24.1151	23.6465	24.1104	24.1395	24.366	24.0029	0.0532778	0.237931	0.363122	1.28621	0.0520209
Tb927.10.6320;Tb11.v5.0274	CBF/Mak21 family, putative;CBF/Mak21 family, putative	4	4	22.7663	23.5135	23.2838	23.8878	24.4258	24.0705	24.3593	23.713	23.3629	24.1422	0.46918	0.325002	-0.779316	0.582643	0.03849
Tb927.10.6310;Tb11.v5.0275	Major vault protein, putative;major vault protein, putative	4	4	26.1706	26.1808	26.2409	26.1503	26.1232	26.1702	26.2529	26.1073	26.1856	26.1634	0.0389356	0.0653579	0.0222412	1.01554	0.584674
Tb927.10.6290;Tb11.v5.0277	ATP-dependent DEAD/H RNA helicase, putative;ATP-dependent DEAD/H RNA helicase, putative	4	4	20.4774	21.3193	21.4698	20.923	22.5408	22.2216	22.6222	22.1334	21.0474	22.3795	0.444462	0.23834	-1.33212	0.397185	0.00415378
Tb11.v5.0325	Retrotransposon hot spot (RHS) protein, putative	4	3	24.0122	24.0939	24.4928	23.7911	24.0121	23.7917	23.3752	20.0109	24.0975	22.7975	0.292905	1.87639	1.30002	2.46233	0.260531
Tb927.10.8440;Tb11.v5.0330;Tb927.10.8480;Tb927.10.8470;Tb927.10.8460;Tb927.10.8450;Tb11.v5.0310;Tb11.v5.0309;Tb11.v5.0308;Tb11.v5.0307	Glucose transporter 1B;THT1 - hexose transporter, putative;glucose transporter, putative;glucose transporter, putative;glucose transporter, putative;glucose transporter 1E;THT1 - hexose transporter, putative;THT1 - hexose transporter, putative;THT1 - hexos	4	3	24.6934	25.1883	23.6968	25.3321	24.5862	24.4654	24.9094	20.3418	24.7276	23.5757	0.739694	2.16406	1.15194	2.22212	0.37514
Tb927.10.5080;Tb11.v5.0339	GPI transamidase component Tta2;hypothetical protein, conserved	2	3	21.3129	20.494	20.1075	22.2323	22.0101	22.0412	22.4368	18.9785	21.0367	21.3667	0.942283	1.6039	-0.329985	0.795545	0.737655
Tb927.1.1240;Tb11.v5.0356	Cytidine triphosphate synthase, putative;cytidine triphosphate synthase, putative	4	4	25.5711	25.7359	25.6716	25.7472	25.7383	25.5621	25.5529	25.5841	25.6814	25.6094	0.0807123	0.0869488	0.0720602	1.05122	0.270312
Tb11.v5.0364;Tb927.5.4580;Tb05.5K5.220	Hypothetical protein, conserved;Uncharacterized protein;hypothetical protein	4	3	23.6568	23.4095	24.1906	23.4854	20.3437	23.6524	24.0371	23.4171	23.6856	22.8626	0.352218	1.69857	0.822994	1.76907	0.407636
Tb11.v5.0365;Tb927.11.12870	Hypothetical protein, conserved	4	4	24.2993	24.6915	24.5692	24.9008	24.7056	24.6826	24.8323	24.725	24.6152	24.7364	0.251208	0.0662712	-0.12115	0.919455	0.412121
Tb11.v5.0366;Tb927.11.12880	Hypothetical protein, conserved;Present in the outer mitochondrial membrane proteome 17	4	3	25.1999	25.1982	25.027	25.5131	25.5716	25.3119	25.7004	19.8017	25.2346	24.0964	0.202613	2.86768	1.13819	2.20105	0.48577
Tb927.10.510;Tb11.v5.0374	Present in the outer mitochondrial membrane proteome 19;hypothetical protein, conserved	4	4	24.5595	24.4184	24.538	24.479	23.9404	24.5286	24.7022	24.6874	24.4987	24.4646	0.0634281	0.358235	0.0340606	1.02389	0.862758
Tb927.11.1180;Tb11.v5.0387;D3Z2T9;E3W997;A0A0G2JDL3;E9PZX7;A0A1L1SUS7;E9Q9E4;E9PVC7;Q14AX6;Q8K0D0;Q04735;O35495;Q04899;P97377;Q3V3A1;Q99J95;Q64261;Q80YP0;P30285;P11440;P49615;Q69ZA1	Cdc2-related kinase 6, putative;cell-division control protein 2 homolog 6, putative	4	4	23.7565	23.7667	23.8362	23.6682	23.64	23.2978	23.7531	23.4237	23.7569	23.5286	0.068954	0.2058	0.228273	1.17143	0.109565
Tb927.1.1370;Tb11.v5.0391	rRNA biogenesis protein, putative;rRNA biogenesis protein, putative	4	4	23.9689	24.1681	24.1316	24.1427	24.6925	24.6125	24.8011	24.7039	24.1028	24.7025	0.0906058	0.0773109	-0.599693	0.659894	6.48067e-05
Tb11.v5.0394;Tb927.10.15750	Hypothetical protein, conserved;hypothetical protein, conserved	4	4	25.3056	25.6556	25.7369	25.5668	25.9226	26.1017	25.6533	26.1184	25.5662	25.949	0.187101	0.216151	-0.382764	0.766967	0.0373789
Tb927.10.16170;Tb11.v5.0396	Potassium voltage-gated channel, putative;potassium voltage-gated channel, putative	2	0	20.0966	20.7473	20.7157	20.2709	20.9702	19.9973	19.9288	19.3986	20.4576	20.0737	0.32438	0.6548	0.383913	1.30488	0.347753
Tb11.v5.0406;Tb927.10.15910;Tb11.v5.0301	Glycerol uptake protein, putative;glycerol uptake protein, putative;glycerol uptake protein, putative	3	1	20.6213	22.17	22.0218	21.9759	20.672	19.5445	22.5107	19.2976	21.6972	20.5062	0.722041	1.46412	1.19107	2.28321	0.212305
Tb927.10.540;Tb11.v5.0414	ATP-dependent RNA helicase SUB2, putative;ATP-dependent DEAD/H RNA helicase, putative	4	4	29.8304	29.6771	29.7789	29.6527	29.6964	29.5682	29.7679	29.8086	29.7348	29.7103	0.0839952	0.10546	0.0244917	1.01712	0.729427
Tb927.10.14490;Tb11.v5.0420	Hypothetical protein, conserved;hypothetical protein, conserved	4	4	28.1413	28.0759	28.1264	28.1162	27.8968	27.8027	28.033	27.976	28.115	27.9271	0.0279906	0.0999782	0.187828	1.13905	0.0285298
Tb927.10.4600;Tb11.v5.0422	Predicted SET domain protein;SET domain containing protein, putative	4	4	23.236	22.7788	22.7692	23.1353	22.6715	22.7708	23.3643	22.815	22.9798	22.9054	0.241244	0.311741	0.0744252	1.05294	0.719504
Tb927.10.15850;Tb11.v5.0427	Peroxisome biogenesis factor 12;peroxisome assembly protein, putative	4	4	24.651	24.5659	24.3938	24.5591	24.2237	24.2755	24.7746	24.2336	24.5424	24.3769	0.107575	0.266112	0.165586	1.12162	0.313514
Tb927.10.15390;Tb11.v5.0434	Flagellum attachment zone protein 7;kinesin, putative	3	4	23.1866	23.0806	20.6247	23.113	23.202	23.402	23.694	23.6467	22.5012	23.4862	1.25182	0.228643	-0.984955	0.505242	0.213764
Tb11.v5.0435;Tb927.11.3650;Q91YX0	Adenylosuccinate synthetase, putative;adenylosuccinate synthetase, putative	4	4	30.4893	30.4719	30.5994	30.6482	30.5493	30.4413	30.4912	30.4399	30.5522	30.4804	0.0853418	0.0517531	0.0717675	1.051	0.210561
Tb927.1.1560;Tb11.v5.0464	Vesicular-fusion protein nsf, putative;vesicular-fusion protein nsf, putative	4	4	27.0272	26.7998	27.0191	26.8591	26.9307	26.7922	26.769	26.7944	26.9263	26.8216	0.114459	0.07364	0.104759	1.07531	0.182969
Tb11.v5.0468	Alpha tubulin, putative	3	1	20.1879	23.0957	23.0251	23.8198	20.7696	20.388	19.3759	24.2876	22.5321	21.2053	1.60352	2.13735	1.32683	2.50852	0.361842
Tb927.1.2390;Tb927.1.2370;Tb927.1.2350;Tb927.1.2330;Tb11.v5.0469;Tb927.1.2410	Beta tubulin;beta tubulin;beta tubulin;beta tubulin;beta tubulin, putative;beta tubulin, pseudogene	4	4	35.1438	34.9976	35.1262	34.9819	34.8834	34.746	34.6282	34.9484	35.0624	34.8015	0.0844138	0.143074	0.260858	1.19819	0.0266404
Tb927.10.15370;Tb11.v5.0480	DNA-directed RNA polymerases I and III subunit RPAC1, putative;DNA-directed RNA polymerase, alpha subunit, putative	4	4	25.0909	25.0947	25.0826	25.2285	25.3732	25.2444	25.4706	25.4133	25.1242	25.3754	0.0697424	0.0960081	-0.251192	0.840202	0.0067185
Tb11.v5.0489;Tb927.6.5170	Retrotransposon hot spot (RHS) protein, putative	4	4	23.4224	23.6857	23.9184	23.5922	23.2918	23.0144	23.4187	23.5091	23.6547	23.3085	0.206875	0.21536	0.346202	1.27121	0.0596295
Tb11.v5.0501;Tb927.10.3940;Tb927.10.3930	40S ribosomal protein S3A, putative;40S ribosomal protein S3A, putative;40S ribosomal protein S3A, putative	4	4	25.9879	28.0927	28.0281	26.8551	28.8062	28.9805	28.3729	28.5533	27.2409	28.6782	1.01063	0.268704	-1.43729	0.369259	0.0611439
Tb927.10.3920;Tb11.v5.0502	Hypothetical protein, conserved;hypothetical protein, conserved	4	4	24.0299	23.6137	23.7704	23.803	23.5346	23.3799	23.8912	23.7885	23.8042	23.6485	0.171615	0.233503	0.155716	1.11397	0.327311
Tb927.10.6880;Tb11.v5.0516	Glyceraldehyde 3-phosphate dehydrogenase, cytosolic;glyceraldehyde 3-phosphate dehydrogenase, cytosolic, putative	4	4	29.7783	29.731	29.7901	29.8774	29.4523	29.5398	29.4446	29.4514	29.7942	29.472	0.0610655	0.0453224	0.322145	1.25019	0.000225513
Tb927.10.16110;Tb11.v5.0527	Hypothetical protein, conserved;WD domain, G-beta repeat, putative	4	4	24.4069	24.2386	24.203	24.3185	24.2277	24.2475	24.6488	24.7666	24.2917	24.4726	0.0907116	0.275761	-0.180883	0.882163	0.286843
Tb927.10.5620;Tb11.v5.0531	Fructose-bisphosphate aldolase, glycosomal;fructose-bisphosphate aldolase, glycosomal, putative	4	4	33.6462	33.6637	33.8102	33.6873	33.5226	33.387	33.3611	33.4625	33.7019	33.4333	0.0741513	0.073445	0.268562	1.20461	0.00212315
Tb927.8.5010;Tb927.8.5000;Tb927.8.4990;Tb927.8.4980;Tb927.8.4970;Tb11.v5.0538	Paraflagellar rod protein 2-5;Paraflagellar rod protein 2-4;Paraflagellar rod protein 2-3;Paraflagellar rod protein 2-2;Paraflagellar rod protein 2-1;69 kDa paraflagellar rod protein, putative	4	4	32.5037	32.3734	32.4849	32.2908	32.2519	32.2104	32.0862	32.3367	32.4132	32.2213	0.0998183	0.104293	0.19191	1.14228	0.0376579
Tb11.v5.0540;Tb927.4.4820;Tb927.4.4860;Tb927.4.4840	Amino acid transporter 8, putative;amino acid transporter 10, putative;amino acid transporter 8, putative;amino acid transporter 7, putative	4	4	26.464	26.4444	26.3099	26.5872	27.1441	26.9783	27.1143	27.4732	26.4514	27.1775	0.11352	0.209963	-0.726077	0.604546	0.00228895
Tb927.10.10960;Tb927.10.10950;Tb927.10.10940;Tb927.10.10920;Tb927.10.10900;Tb927.10.10890;Tb11.v5.0543;Tb927.10.10980;Tb927.10.10970;Tb927.10.10930	Heat shock protein, putative;heat shock protein, putative;heat shock protein, putative;heat shock protein, putative;heat shock protein, putative;heat shock protein, putative;Heat shock protein 83, putative;heat shock protein 90, putative;heat shock protein	4	4	27.1029	26.6543	27.0561	27.358	28.391	27.3297	28.193	27.8232	27.0428	27.9342	0.291013	0.466669	-0.891399	0.539091	0.0227328
Tb11.v5.0553	Ubiquitin hydrolase, putative	0	2	21.0689	20.6108	20.256	20.3421	20.1752	20.008	22.9414	22.4893	20.5695	21.4035	0.365648	1.52753	-0.834008	0.560969	0.358876
Tb11.v5.0564;Tb927.10.350	Protein kinase, putative;protein kinase PK4, putative	4	4	25.1738	25.0663	25.0413	25.1478	24.8406	24.9313	24.9127	25.0581	25.1073	24.9357	0.0635043	0.0905299	0.171631	1.12633	0.0242655
Tb927.11.4610;Tb11.v5.0587	Protein kinase A regulatory subunit;protein kinase A regulatory subunit	4	4	29.7969	29.5747	29.7461	29.6266	29.4687	29.3931	29.4409	29.3519	29.6861	29.4137	0.102959	0.0516595	0.272416	1.20783	0.00710789
Tb927.7.2570;Tb11.v5.0611	Mitochondrial RNA binding protein 1;hypothetical protein, conserved	4	4	26.877	26.5091	26.6082	26.5399	26.5116	26.346	26.598	26.5415	26.6336	26.4993	0.167493	0.108311	0.134289	1.09755	0.234513
Tb927.7.7070;Tb11.v5.0612	MYND finger, putative;MYND finger, putative	4	4	25.8899	25.8423	25.7166	26.1031	26.2343	26.1581	26.2673	26.0115	25.888	26.1678	0.160977	0.113815	-0.279805	0.823703	0.0332954
Tb11.v5.0616;Tb927.7.6970	Paraflagellar rod protein, putative;paraflagellar rod protein, putative	4	4	25.7795	25.6603	25.7866	25.7874	25.7618	25.677	25.9931	25.6217	25.7535	25.7634	0.0622124	0.163624	-0.00993447	0.993138	0.915303
Tb11.v5.0624	Retrotransposon hot spot protein (PHS), putative	4	4	24.7255	24.783	24.7864	24.4079	25.0512	24.5826	24.8525	24.5272	24.6757	24.7534	0.180711	0.244163	-0.0776816	0.947579	0.628803
Tb927.10.14800;Tb11.v5.0626	Mitogen-activated protein kinase 9, putative;protein kinase, putative	4	4	24.8031	24.802	24.8271	24.723	24.6218	24.55	24.76	24.5387	24.7888	24.6176	0.0453509	0.101797	0.17118	1.12598	0.0354925
Tb927.10.14890;Tb11.v5.0636;REV__Q497I4;REV__CON__Q497I4	C-terminal motor kinesin, putative;C-terminal motor kinesin, putative	4	4	32.0508	31.8369	32.1315	31.8544	31.5958	31.6439	31.4712	31.5894	31.9684	31.5751	0.145683	0.0733973	0.39331	1.3134	0.00656371
Tb927.5.1230;Tb11.v5.0639	Hypothetical protein, conserved;hypothetical protein, conserved	4	4	24.6506	24.4994	24.0992	24.9214	24.5445	24.6982	24.8658	24.7962	24.5427	24.7262	0.343321	0.139279	-0.183538	0.880541	0.378392
Tb927.10.2890;Tb11.v5.0650	Enolase;enolase, putative	4	4	33.0492	33.0399	33.1778	33.1741	33.0327	32.8972	33.0144	32.9971	33.1103	32.9854	0.0759767	0.0605329	0.124881	1.09042	0.0441693
Tb927.2.830;Tb11.v5.0655	Retrotransposon hot spot protein 1 (RHS1), interrupted;trypanosome RHS family, putative	4	2	23.7252	23.7893	23.9273	23.1459	23.7595	19.5433	19.7902	23.2998	23.6469	21.5982	0.344503	2.24039	2.04871	4.13736	0.164223
Tb11.v5.0660;Tb927.2.2190	Histone deacetylase, putative;histone deacetylase 3	4	4	23.5754	23.6177	23.6412	23.7603	23.619	23.7176	23.6699	23.8301	23.6487	23.7091	0.0792455	0.0901233	-0.0604823	0.958943	0.352984
Tb927.10.8230;Tb11.v5.0668	Protein disulfide isomerase 2;protein disulfide isomerase	4	4	31.2541	31.282	31.2406	31.4586	31.609	31.4152	31.5452	31.6479	31.3088	31.5543	0.101338	0.101965	-0.245497	0.843525	0.0142245
Tb927.10.13010;Tb11.v5.0671	cAMP-dependent protein kinase catalytic subunit 3;protein kinase A catalytic subunit, putative	3	4	22.8433	22.8439	20.2398	22.9571	21.9162	22.4278	24.201	22.7535	22.221	22.8246	1.32193	0.980143	-0.6036	0.65811	0.493106
Tb927.10.2770;Tb11.v5.0684	Eukaryotic translation initiation factor 5, putative;eukaryotic translation initiation factor 5, putative	4	4	27.5174	27.7637	27.1401	27.5594	27.8346	27.7652	28.1498	28.0259	27.4952	27.9439	0.259982	0.176089	-0.448705	0.7327	0.0333901
Tb927.10.8650;Tb11.v5.0707	Hypothetical protein, conserved;hypothetical protein, conserved	4	4	23.3805	23.7487	23.7885	23.6	23.7217	23.6413	23.468	23.823	23.6294	23.6635	0.184712	0.150045	-0.0340913	0.976647	0.784514
Tb11.v5.0713	Retrotransposon hot spot (RHS) protein, putative	4	4	28.7558	28.7709	28.813	28.7108	28.6817	28.5555	28.6539	28.5848	28.7626	28.619	0.0421715	0.0587133	0.143653	1.1047	0.00892095
Tb927.10.13780;Tb11.v5.0718;E9QAQ5;D3Z7E5;Tb927.7.2420;Q9WV60;Q2NL51	Glycogen synthase kinase 3;protein kinase, putative	4	4	28.463	28.4917	28.5973	28.5509	28.2578	28.3365	28.4134	28.3984	28.5257	28.3515	0.0601245	0.0707955	0.174206	1.12834	0.0099601
Tb927.8.3910;Tb927.8.3510;Tb11.v5.0738	Thymidylate kinase, putative;thymidylate kinase, putative;thymidylate kinase, putative	4	4	21.622	21.6939	21.8952	21.8709	21.365	20.9305	22.2103	22.5737	21.7705	21.7699	0.133588	0.754689	0.000648126	1.00045	0.998751
Tb927.3.3790;Tb927.3.3770;Tb11.v5.0741	Hypothetical protein, conserved;paraflagellar rod component, putative;hypothetical protein, conserved	4	4	27.3157	27.2149	27.3518	27.3084	27.1021	27.1623	27.2892	27.2392	27.2977	27.1982	0.0583502	0.0826362	0.0995153	1.07141	0.102056
Tb927.6.1260;Tb11.v5.0742	Proteasome beta-1 subunit, putative;proteasome beta-1 subunit, putative	4	4	25.9218	25.858	25.5999	25.8548	25.8445	26.2459	26.3542	26.046	25.8087	26.1226	0.142527	0.225136	-0.313963	0.804429	0.0643019
Tb11.v5.0752	Expression site-associated gene 3 (ESAG3) protein, putative	3	4	20.6202	25.6063	26.012	25.6887	26.2236	25.4509	25.9963	26.3824	24.4818	26.0133	2.58034	0.407035	-1.53152	0.345912	0.321976
Tb11.v5.0792;Tb927.8.3350	DNA polymerase theta (helicase domain only), putative;DNA polymerase theta (helicase domain only), putative	1	4	21.0023	21.9156	20.4508	20.7901	21.9229	21.78	21.6326	21.887	21.0397	21.8056	0.626557	0.130318	-0.765896	0.588088	0.0895664
Tb11.v5.0807;Tb927.9.13510	Ribonuclease, putative;Poly(A)-specific ribonuclease PARN-3	4	4	25.3065	25.1219	25.0695	25.2596	24.8492	24.9229	25.0195	24.9597	25.1894	24.9379	0.111895	0.0712391	0.251508	1.19045	0.0123193
Tb11.v5.0826;Tb927.7.6860	Expression site-associated gene (ESAG) protein, putative;expression site-associated gene 5 (ESAG5) protein, putative	4	4	25.3698	24.5403	24.8624	24.758	25.0577	25.6582	25.5139	25.2057	24.8826	25.3589	0.351389	0.275545	-0.476259	0.718839	0.0794878
Tb11.v5.0853;Tb927.10.10020	Vacuolar sorting protein 9 (VPS9) domain containing protein, putative;Vacuolar sorting protein 9 (VPS9) domain containing protein, putative	4	4	22.4276	22.2894	22.688	22.3248	22.5556	22.3265	21.7057	22.2268	22.4324	22.2037	0.180156	0.359394	0.228771	1.17184	0.313002
Tb927.10.11640;Tb11.v5.1013	Protein prenyltransferase alpha subunit repeat, putative;Protein prenyltransferase alpha subunit repeat, putative	4	4	23.0855	22.2602	22.4745	23.1281	22.9114	22.4349	23.0363	22.8182	22.7371	22.8002	0.436102	0.259381	-0.0631179	0.957193	0.813644
Tb11.v5.1027;Tb927.11.14610	Procyclin-associated gene 2-like protein, putative;procyclin-associated gene 4 (PAG4) protein, putative	2	3	20.5518	21.1087	22.408	22.2675	22.3135	22.3623	20.1894	22.0958	21.584	21.7402	0.901384	1.04036	-0.156255	0.897351	0.828088
Tb11.v5.1039;Tb927.10.2990	Nuclear cap binding complex subunit CBP110, putative;nuclear cap binding complex subunit CBP110	4	4	24.831	24.5863	24.8682	24.6827	24.5117	24.3663	24.5516	24.5608	24.742	24.4976	0.131143	0.0900993	0.244463	1.18465	0.0255618
Tb927.10.2110;Tb927.10.2100;Tb927.10.2090;Tb11.v5.1046	Elongation factor 1-alpha;elongation factor 1-alpha;elongation factor 1-alpha;elongation factor 1-alpha, putative	4	4	32.7696	32.7857	32.8975	32.7362	33.0649	32.9781	33.1719	33.1649	32.7972	33.0949	0.0699298	0.0919516	-0.297694	0.813552	0.0025875
Tb927.3.4330;Tb927.3.4320;Tb927.3.4310;Tb927.3.4300;Tb927.3.4290;Tb11.v5.1055;Tb927.11.860	Paraflagellar rod protein 1-5;Paraflagellar rod protein 1-4;Paraflagellar rod protein 1-3;Paraflagellar rod protein 1-2;Paraflagellar rod protein 1-1;73 kDa paraflagellar rod protein, putative	4	4	32.4034	32.3504	32.3947	32.2737	32.1703	32.1022	32.1661	32.1653	32.3555	32.151	0.059288	0.032591	0.204538	1.15232	0.00227161
Tb927.10.12040;Tb11.v5.1057	Mitogen-activated protein kinase 11, putative;protein kinase, putative	4	4	26.5415	26.4253	26.4854	26.4364	26.4838	26.5583	26.7878	26.3614	26.4721	26.5478	0.0530824	0.179398	-0.0756874	0.94889	0.46955
Tb927.11.3600;Tb927.11.3590;Tb11.v5.1059;P62702	40S ribosomal protein S4, putative;40S ribosomal protein S4, putative;40S ribosomal protein S4, putative	4	4	27.8333	28.9689	28.7795	27.8808	29.6047	29.9532	30.0329	29.5108	28.3656	29.7754	0.592654	0.256318	-1.40976	0.376375	0.0114574
Tb927.1.120;Tb11.v5.0294;Tb927.4.290;Tb927.4.280;Tb927.4.270;Tb927.4.260;Tb927.4.300;Tb927.7.2000	Retrotransposon hot spot protein 4 (RHS4), putative	4	4	26.3234	26.8534	26.9847	26.5949	27.1686	26.4275	27.1045	26.7024	26.6891	26.8507	0.292678	0.349583	-0.161648	0.894003	0.50566
Tb927.1.1220	RWD domain-containing protein	3	3	21.2449	20.1846	21.1975	21.504	21.0702	21.6686	19.4725	21.6832	21.0328	20.9736	0.581261	1.04072	0.0591462	1.04185	0.925039
Tb927.1.1380;Tb11.v5.0390	Serine/threonine protein phosphatase 2A regulatory subunit, putative;serine/threonine protein phosphatase 2A regulatory subunit, putative	4	4	26.1399	25.9724	26.0858	26.242	26.0967	25.8971	26.2069	26.0101	26.11	26.0527	0.112312	0.131341	0.0573214	1.04053	0.532299
Tb927.1.1400	Overproducer of inositol protein 10 homolog, putative	4	3	23.6904	22.8171	23.3846	23.4424	23.9066	24.37	23.8755	19.45	23.3336	22.9005	0.369023	2.31145	0.433086	1.35012	0.73482
Tb927.1.1420	Conserved protein, unknown function	1	3	20.8809	21.0869	20.4107	22.8787	20.4326	22.9364	23.0488	23.0118	21.3143	22.3574	1.08066	1.28406	-1.0431	0.485284	0.261503
Tb927.1.1500	Conserved protein, unknown function	4	4	25.0935	25.1705	25.0994	24.9159	24.7337	24.6497	24.7087	24.3826	25.0698	24.6187	0.108389	0.161248	0.451121	1.3671	0.00496032
Tb927.1.1530;Tb11.v5.0534	STE group serine/threonine-protein kinase, putative	2	0	24.1925	20.2138	24.3681	20.2124	19.7847	19.7586	19.3967	19.7553	22.2467	19.6738	2.34926	0.185194	2.57287	5.94993	0.115852
Tb927.1.1540	Tubulin/FtsZ family, putative	2	4	21.9953	20.6461	19.9904	22.2549	22.153	22.089	22.5391	22.2366	21.2217	22.2544	1.08218	0.199148	-1.03275	0.488779	0.151285
Tb927.1.1620;Tb11.v5.0529	ATP-dependent DEAD/H RNA helicase, putative	4	4	21.3285	21.8035	22.0709	21.7151	22.5894	22.3705	22.6777	22.6693	21.7295	22.5767	0.307154	0.143112	-0.847246	0.555845	0.0064047
Tb927.1.1670;Tb11.v5.0887	ARM-like helical domain-containing protein	4	4	27.0949	27	27.1187	27.1453	27.2033	27.0846	27.044	27.0631	27.0897	27.0987	0.0632524	0.0716625	-0.00900749	0.993776	0.856813
Tb927.1.1700	AATF protein, putative	1	2	22.1904	20.432	20.0975	20.1207	23.2118	23.1551	20.2605	19.1465	20.7102	21.4435	0.998546	2.06011	-0.733319	0.601519	0.554062
Tb927.1.1710	Transmembrane protein, conserved	4	4	23.9238	24.2666	24.2291	24.0991	24.2332	23.8259	24.3106	24.0772	24.1297	24.1117	0.15489	0.213828	0.0179438	1.01252	0.896747
Tb927.1.1770	Glutaredoxin, putative	2	2	21.4015	20.2873	19.8539	21.5148	21.4882	20.2772	19.5773	21.5135	20.7644	20.714	0.821727	0.95244	0.050348	1.03551	0.938856
Tb927.1.1960	Chaperone protein DnaJ, putative	4	4	23.1404	23.1338	23.5703	23.1399	23.3399	23.1808	23.85	23.3171	23.2461	23.4219	0.216169	0.293865	-0.175822	0.885263	0.375454
Tb927.1.2100	Calpain-like protein 1.1	4	4	29.1301	28.8152	29.042	28.9021	28.9147	28.7752	28.9764	28.8581	28.9724	28.8811	0.140676	0.0855686	0.091242	1.06529	0.318643
Tb927.1.2120	Calpain-like protein CALP1.3	4	4	25.3249	24.8753	25.2547	25.0349	25.1185	25.0472	25.0057	25.0783	25.1224	25.0624	0.205921	0.0477618	0.0599912	1.04246	0.60643
Tb927.1.2190	Raptor N-terminal CASPase like domain containing protein, putative	2	2	20.7694	20.5359	21.254	21.0769	21.1581	20.335	19.9574	21.1255	20.909	20.644	0.319324	0.59526	0.265027	1.20166	0.471137
Tb927.1.2210	Nucleosome assembly protein (NAP), putative	4	4	24.4236	24.3844	24.1316	24.8983	24.6448	24.3321	24.6285	24.6975	24.4595	24.5757	0.319888	0.165053	-0.116215	0.922605	0.549986
Tb927.1.2260	Small myristoylated protein 1-2	4	4	24.8575	24.6664	23.6685	24.6875	24.1243	24.4538	24.6244	24.5509	24.47	24.4384	0.541117	0.220726	0.0315975	1.02214	0.919131
Tb927.1.2400;Tb927.1.2380;Tb927.1.2360;Tb927.1.2340	Alpha tubulin;alpha tubulin;alpha tubulin;alpha tubulin	4	4	33.931	33.9353	33.9769	33.8564	33.6589	33.3339	33.3153	33.723	33.9249	33.5078	0.0501528	0.213265	0.417149	1.33529	0.026448
Tb927.1.2550;Tb927.1.2530;Tb927.1.2510;Tb927.1.2490;Tb927.1.2470;Tb927.1.2450;Tb927.1.2430;Tb927.10.15350;E0CYN1;E0CYR7;E0CZ27;F8WI35;P84244;P84228;P68433;P02301	Histone H3, putative;histone H3, putative;histone H3, putative;histone H3, putative;histone H3, putative;histone H3, putative;histone H3, putative	4	4	29.8634	30.5862	30.447	29.606	30.6298	30.8221	30.3401	30.2129	30.1257	30.5012	0.466947	0.276017	-0.375574	0.770799	0.226216
Tb927.1.2570	Coatomer beta subunit	4	4	28.3267	28.2163	28.3256	28.1866	28.2614	28.2102	28.2299	28.2576	28.2638	28.2398	0.0730103	0.0242144	0.0239982	1.01677	0.569489
Tb927.1.2580	Exosome-associated protein 1	4	4	24.192	23.9371	23.8432	23.9204	24.1507	23.9477	24.0446	24.2451	23.9732	24.097	0.15154	0.128914	-0.123862	0.917728	0.260642
Tb927.1.2600	Pumilio/PUF RNA binding protein 9	4	4	23.4154	23.7632	23.6223	23.6078	23.5926	23.687	23.7824	24.2193	23.6022	23.8203	0.142884	0.277051	-0.21812	0.859685	0.226831
Tb927.1.2670	Paralyzed flagella 16	4	4	28.8415	28.8624	28.7761	28.9396	28.769	28.6552	28.8294	28.8835	28.8549	28.7843	0.0673593	0.0979232	0.0706233	1.05017	0.285006
Tb927.1.2730	Hypothetical protein, conserved	2	4	20.9038	21.8461	20.3357	21.9311	21.6563	21.9218	22.0629	22.2249	21.2542	21.9665	0.769211	0.241024	-0.712309	0.610343	0.160189
Tb927.1.2750	Hypothetical protein, conserved	4	4	26.6738	26.5328	26.8072	26.8075	26.6178	26.9411	26.7356	26.7526	26.7053	26.7618	0.131133	0.133748	-0.056454	0.961625	0.568723
Tb927.1.3000	Amidohydrolase, putative	4	4	24.7259	24.6098	24.6163	24.7774	24.164	24.2492	24.2843	24.3393	24.6824	24.2592	0.0827941	0.073513	0.42317	1.34087	0.000279791
Tb927.1.3010	mRNA processing protein, putative	3	0	20.6014	21.9746	22.689	23.0579	20.4092	20.1825	19.3853	19.7585	22.0807	19.9339	1.08387	0.454401	2.14686	4.42862	0.0214922
Tb927.1.3050	tRNA (Uracil-5-)-methyltransferase, putative	2	2	20.9387	22.2597	22.3892	20.6556	20.2142	20.2782	22.5309	22.8876	21.5608	21.4777	0.890886	1.4297	0.0830485	1.05925	0.925269
Tb927.1.3070	Hypothetical protein, conserved	4	4	23.5133	23.6215	23.1904	23.5627	23.8133	23.8144	24.2139	23.7577	23.472	23.8998	0.192837	0.211071	-0.427847	0.74337	0.0244653
Tb927.1.3110	Soluble N-ethylmaleimide sensitive factor (NSF) attachment protein, putative	4	4	24.6808	24.6042	24.8806	24.7489	24.511	24.6662	24.5507	24.7543	24.7286	24.6206	0.117311	0.110824	0.108092	1.0778	0.229035
Tb927.1.3180	40S ribosomal protein S11, putative	4	4	23.7339	24.2788	24.3367	24.3153	25.4972	25.8131	25.9276	25.7613	24.1662	25.7498	0.289182	0.182165	-1.58364	0.33364	0.000231548
Tb927.1.3200	Suppressor of G2 allele of SKP1, putative	4	4	26.4703	26.5292	26.672	26.5842	27.026	27.3355	26.9673	27.0554	26.5639	27.0961	0.0857502	0.163788	-0.532152	0.691522	0.00305966
Tb927.1.3250	Domain of unknown function (DUF4456), putative	4	3	24.9832	25.4264	25.1789	24.6865	25.4283	25.1792	19.5964	25.4738	25.0688	23.9194	0.312797	2.8849	1.14934	2.21812	0.484914
Tb927.1.3260	Hypothetical protein, conserved	4	4	26.2945	26.2181	26.2191	26.0788	26.2731	26.2607	26.1683	26.2282	26.2026	26.2326	0.0899425	0.0468742	-0.0299299	0.979468	0.583333
Tb927.1.3300	Myotubularin-related protein, putative	4	4	25.6703	25.3886	25.8037	25.5034	25.4363	25.2542	25.3445	25.5176	25.5915	25.3881	0.182701	0.113876	0.203366	1.15138	0.117178
Tb927.1.3310	Hypothetical protein, conserved	4	4	26.8586	27.2129	27.0541	26.9347	26.6921	26.7265	26.7756	26.7054	27.0151	26.7249	0.154477	0.0366331	0.290211	1.22282	0.0295671
Tb927.1.3450;Tb11.v5.0619	Hypothetical protein, conserved;COG4 transport protein, putative	4	3	22.9788	22.8962	23.036	22.7921	23.0382	23.0715	23.1434	19.3671	22.9257	22.155	0.106009	1.85915	0.770702	1.7061	0.468156
Tb927.1.3830	Glucose-6-phosphate isomerase, glycosomal	4	4	30.0322	30.1677	30.1292	30.0648	30.1166	29.9749	29.9503	29.9502	30.0985	29.998	0.0612461	0.0799008	0.100495	1.07214	0.0961003
Tb927.1.3910	TPR repeat, putative	2	4	20.7613	22.9328	20.1016	22.5335	22.4215	22.4897	23.0308	22.7913	21.5823	22.6833	1.36566	0.281883	-1.10104	0.46618	0.205332
Tb927.1.3950	Alanine aminotransferase	4	4	28.9178	28.8916	28.8452	28.9133	28.9032	28.6149	28.7155	28.6463	28.892	28.72	0.0331964	0.129189	0.172003	1.12662	0.0722756
Tb927.1.4050	Ser/thr protein phosphatase, putative	4	4	25.4475	25.3309	25.2986	25.4029	25.4493	25.4032	25.5171	25.4204	25.37	25.4475	0.0676049	0.0501359	-0.0775244	0.947682	0.119161
Tb927.1.4180	Leucine-rich repeat protein (LRRP), putative	4	4	25.0521	25.1583	24.8866	24.9513	24.9927	24.846	24.8495	24.9292	25.0121	24.9044	0.118919	0.0703399	0.107719	1.07752	0.181212
Tb927.1.4280	Hypothetical protein, conserved	4	4	24.3886	24.7476	24.9279	24.2735	25.0315	25.0892	25.25	25.1562	24.5844	25.1317	0.305316	0.0938656	-0.547351	0.684275	0.0319146
Tb927.1.4310	Flagellum attachment zone protein 2	4	4	29.2834	29.2228	29.3068	29.1834	29.1554	29.0832	29.1065	29.1461	29.2491	29.1228	0.0562981	0.0338726	0.126251	1.09145	0.0124607
Tb927.1.4340	Hypothetical protein, conserved	3	4	22.6717	19.9192	22.5465	22.8653	23.2317	23.138	22.5958	22.7175	22.0007	22.9208	1.39386	0.311332	-0.920096	0.528474	0.280521
Tb927.1.4410	Hypothetical protein, conserved	3	2	21.7459	20.3364	21.3482	21.9065	21.8346	21.5271	19.962	19.3533	21.3342	20.6693	0.705396	1.20084	0.664989	1.58556	0.384731
Tb927.1.4490	Acetyltransferase, putative	4	4	26.9058	26.9373	26.8185	26.8514	26.3218	26.5014	26.5156	26.285	26.8782	26.406	0.0533467	0.119493	0.472266	1.38729	0.00169452
Tb927.1.4500	SNARE associated Golgi protein, putative	4	4	24.8627	25.383	25.1811	25.1675	24.9072	25.5737	25.6275	25.613	25.1486	25.4304	0.214551	0.349511	-0.281766	0.822584	0.228032
Tb927.1.4680	Kinetochore interacting protein 6	4	4	22.5522	22.1999	22.1002	22.359	22.4847	22.56	22.5737	22.4893	22.3028	22.5269	0.197437	0.0464742	-0.224079	0.856142	0.10524
Tb927.1.4690	Protein arginine N-methyltransferase 1 catalytic subunit	4	4	26.0323	25.9951	26.0144	26.1325	25.6968	25.3649	25.9205	26.1004	26.0436	25.7707	0.0612105	0.316938	0.272936	1.20826	0.183037
Tb927.1.4740	FAM91 N-terminus/FAM91 C-terminus, putative	2	2	22.3779	20.0182	20.4572	22.967	20.1642	22.5548	22.4642	19.5582	21.4551	21.1853	1.43735	1.54931	0.269739	1.20559	0.807087
Tb927.1.4760	Vacuolar sorting protein 39 domain 1/Vacuolar sorting protein 39 domain 2, putative	1	2	22.8273	20.6178	20.3953	20.5238	22.2089	22.1087	20.0297	19.3563	21.0911	20.9259	1.16109	1.45051	0.16518	1.12131	0.864999
Tb927.1.4830	Phospholipase A1	4	4	27.6011	27.7628	27.7563	27.7078	28.4491	28.477	28.203	28.1657	27.707	28.3237	0.0747442	0.162046	-0.616718	0.652153	0.00188116
Tb927.1.5100;Tb927.1.4890;Tb11.v5.0676;Tb927.6.540;Tb927.3.570;Tb11.01.6241;Tb11.01.6240;Tb927.6.500;Tb927.6.470;Tb927.9.7410;Tb927.9.7330;Tb11.v5.0789;Tb927.3.2510	Expression site-associated gene 2 (ESAG2) protein, putative;expression site-associated gene 2 (ESAG2) protein, putative;expression site-associated gene 2 (ESAG2) protein, putative;gene related to expression site-associated gene 2 (GRESAG2), putative;expres	2	1	22.1396	20.6453	20.205	21.9389	20.0196	21.8214	19.9244	19.7812	21.2322	20.3867	0.952604	0.9615	0.845564	1.79697	0.258032
Tb927.1.4900;Tb11.v5.0677;Tb11.01.6251	Expression site-associated gene 11 (ESAG11) protein, putative	1	2	20.2721	20.7921	22.5966	20.5972	23.9084	19.3759	24.2452	19.9077	21.0645	21.8593	1.04371	2.57342	-0.7948	0.576423	0.597963
Tb927.1.5000	Hypothetical protein, conserved	4	4	24.2639	24.1476	24.0791	24.3191	23.9599	24.1331	24.258	23.8494	24.2025	24.0501	0.108949	0.181253	0.15235	1.11138	0.210139
Tb927.1.5030	Leucine-rich repeat protein (LRRP), putative	4	4	23.5599	23.6728	23.5498	23.364	23.4361	23.3731	23.6093	23.6902	23.5366	23.5272	0.127887	0.14762	0.0094721	1.00659	0.925952
Tb927.1.540	DNA-directed RNA polymerase III, putative	4	4	21.8704	22.0754	22.1148	22.3858	21.9626	22.0767	22.0924	22.1374	22.1116	22.0673	0.211876	0.0743718	0.044352	1.03122	0.714369
Tb927.1.670	Conserved protein, unknown function	4	4	24.0113	23.5433	23.7543	23.8579	23.6517	23.8887	23.6425	23.7592	23.7917	23.7355	0.196368	0.115045	0.0561489	1.03969	0.643269
Tb927.1.700	Phosphoglycerate kinase	4	4	29.3301	29.3096	29.408	29.3552	29.439	29.3145	29.7218	29.599	29.3507	29.5186	0.0424805	0.178651	-0.167863	0.89016	0.155565
Tb927.1.720	Phosphoglycerate kinase	4	4	24.139	23.4251	23.9263	23.83	23.6341	23.4568	23.2648	23.5875	23.8301	23.4858	0.299282	0.165329	0.344291	1.26953	0.10409
Tb927.1.750	Metal-binding domain-containing protein	4	4	24.3241	23.7588	24.2664	24.2466	23.7445	24.4754	24.9921	23.9033	24.149	24.2788	0.262191	0.569765	-0.129859	0.913921	0.699012
Tb927.1.860	Transmembrane protein, putative	4	4	24.6373	24.5235	24.5007	24.3389	24.459	24.504	24.724	24.6881	24.5001	24.5938	0.122968	0.131746	-0.0936872	0.937125	0.338725
Tb927.1.870	Deoxyhypusine synthase, putative	3	4	22.7371	22.7891	19.7179	22.8524	22.6071	22.7023	23.2581	22.7298	22.0241	22.8244	1.5382	0.29391	-0.800206	0.574267	0.37737
Tb927.1.990	Enkuring domain-containig protein	4	4	24.1131	23.9858	23.9943	24.1637	24.0035	23.9421	24.3432	24.054	24.0642	24.0857	0.0881787	0.177664	-0.0214574	0.985237	0.838383
Tb927.10.10010	mRNA turnover protein 4 homolog, putative	4	4	24.7236	25.2839	25.1104	25.4304	26.0507	25.8868	26.2326	26.1488	25.1371	26.0797	0.305118	0.148537	-0.942624	0.520286	0.00400912
Tb927.10.10030	Hypothetical protein, conserved	3	2	22.4643	22.5887	20.2099	22.3582	22.301	19.5731	23.1165	18.9744	21.9053	20.9912	1.13419	2.02576	0.914021	1.88429	0.468784
Tb927.10.10140	Paraflagellar rod component, putative	4	4	29.2049	29.0174	29.2579	29.1541	28.7465	28.6623	28.8621	28.9299	29.1586	28.8002	0.103212	0.119099	0.358359	1.28197	0.00410162
Tb927.10.10160	Pentatricopeptide repeat domain containing protein, putative	0	2	20.8392	20.1897	19.8717	20.6349	21.7051	20.25	19.6953	21.6561	20.3839	20.8266	0.436004	1.01196	-0.442757	0.735728	0.465856
Tb927.10.10280	Microtubule-associated protein, putative	3	3	24.8667	24.6359	20.8193	24.9375	25.0135	25.3121	25.0368	20.139	23.8149	23.8754	2.00118	2.49461	-0.0604951	0.958935	0.971105
Tb927.10.10370;Tb927.10.10290	Hypothetical protein, conserved;hypothetical protein, conserved	4	3	23.7487	24.2712	24.0939	24.0532	23.7414	24.1305	23.6722	18.9839	24.0417	22.632	0.217091	2.44039	1.40974	2.65689	0.332048
Tb927.10.10320	Dynein light chain Tctex-type, putative	4	4	24.1108	24.3275	24.064	24.2078	23.7888	24.0005	24.1217	24.0265	24.1775	23.9844	0.116544	0.140429	0.193149	1.14326	0.080195
Tb927.10.10330	Anaphase-promoting complex, cyclosome, subunit 3/TPR repeat, putative	3	4	21.7168	21.0414	20.7134	22.2393	22.1395	21.3757	22.3249	21.9994	21.4277	21.9599	0.683577	0.411663	-0.532133	0.691532	0.240665
Tb927.10.10340;Tb11.v5.0811	Structural maintenance of chromosome 2, putative;structural maintenance of chromosome 2, putative	4	4	24.3307	24.5268	24.0935	24.3321	24.1511	24.3789	23.9373	24.2086	24.3208	24.169	0.177294	0.182217	0.151792	1.11095	0.277534
Tb927.10.10390	Trypanothione reductase	4	4	28.9404	28.8535	29.0393	28.952	28.9155	28.8114	28.7925	28.8336	28.9463	28.8382	0.0759945	0.054183	0.108053	1.07777	0.0643855
Tb927.10.1040;Tb11.v5.0638;Tb927.10.1050	Serine peptidase, Clan SC, Family S10;serine carboxypeptidase III precursor, putative;serine peptidase, Clan SC, Family S10	4	4	26.0596	26.1804	26.0839	26.0968	26.4258	26.1488	26.7157	26.109	26.1052	26.3498	0.0524752	0.28167	-0.244667	0.844011	0.180237
Tb927.10.10420	Monothiol glutaredoxin, putative	3	3	22.3289	22.5092	22.4639	20.3884	22.2394	22.1025	20.1811	22.3108	21.9226	21.7084	1.02567	1.02189	0.214157	1.16003	0.777332
Tb927.10.10590;Tb927.10.10580;Tb927.10.10570;Tb927.10.10560;Tb927.10.10550;Tb927.10.10540;Tb927.10.10530;Tb927.10.10520;Tb927.10.10510;Tb927.10.10500;Tb927.10.10490;Tb927.10.10480;Tb927.10.10470;Tb927.10.10460;Tb927.10.10445	Histone H2B, putative;histone H2B, putative;histone H2B, putative;histone H2B, putative;histone H2B, putative;histone H2B, putative;histone H2B, putative;histone H2B, putative;histone H2B, putative;histone H2B, putative;histone H2B, putative;histone H2B, p	4	4	27.7487	28.6803	28.7448	28.8383	29.2824	30.0434	29.551	28.8332	28.503	29.4275	0.507068	0.506228	-0.924454	0.52688	0.0417449
Tb927.10.1060;G5E839;P80315	T-complex protein 1, delta subunit, putative	4	4	29.5683	29.5824	29.5859	29.5886	29.7102	29.6254	29.7212	29.635	29.5813	29.673	0.00902449	0.0497314	-0.0916509	0.938448	0.0324662
Tb927.10.10610	Protein tyrosine phosphatase, putative	4	4	25.3234	25.3936	25.3915	25.1209	25.7768	25.3902	25.3788	25.8434	25.3073	25.5973	0.128513	0.247248	-0.289934	0.81794	0.0980137
Tb927.10.10620	Hypothetical protein, conserved	3	3	22.2772	20.3603	22.0397	22.2401	21.7445	22.088	22.7378	18.8357	21.7293	21.3515	0.918594	1.72703	0.377798	1.29936	0.716612
Tb927.10.10630	Hypothetical protein, conserved	4	4	23.4702	23.392	23.6129	23.1718	23.3321	23.1012	23.2015	23.1378	23.4117	23.1931	0.184257	0.101476	0.218601	1.1636	0.0962449
Tb927.10.1070;Tb927.7.7360	Cdc2-related kinase 1	4	4	25.8708	25.757	25.7219	25.8844	25.5921	25.6971	26.1933	25.7374	25.8085	25.805	0.0812354	0.266028	0.00354942	1.00246	0.981006
Tb927.10.1090;Tb927.10.1080	40S ribosomal protein S23, putative;40S ribosomal protein S23, putative	4	4	26.7239	27.2278	27.0834	27.4213	28.7959	28.6774	28.5794	28.4656	27.1141	28.6296	0.294677	0.140651	-1.51547	0.349783	0.000528619
Tb927.10.10800	Palmitoyl acyltransferase 2, putative	4	3	21.4106	21.323	20.8701	21.7571	21.4731	21.6552	19.9579	21.6601	21.3402	21.1866	0.365172	0.823725	0.153615	1.11235	0.749746
Tb927.10.10830	RGG-containing protein 2	4	4	24.3225	24.0415	24.3553	24.1417	24.3721	24.0581	24.1206	24.3425	24.2153	24.2233	0.149134	0.15722	-0.00803538	0.994446	0.943299
Tb927.10.10840	Enriched in surface-labeled proteome protein 15	2	4	20.6273	20.8525	20.5991	20.8673	20.7279	21.838	21.2136	21.0424	20.7366	21.2055	0.143019	0.46721	-0.468931	0.7225	0.136161
Tb927.10.10850	Protein argonaute-1	4	4	27.2619	27.6614	27.8781	27.3229	28.0873	28.1267	27.9614	28.0291	27.5311	28.0511	0.290551	0.0720006	-0.520081	0.697333	0.0335374
Tb927.10.10870	CMGC family protein kinase, putative	2	2	21.3813	21.1693	20.5537	20.4345	20.9138	21.0422	19.6743	20.0223	20.8847	20.4131	0.461837	0.669579	0.471558	1.38661	0.295579
Tb927.10.10880	ATP-binding cassette sub-family F member 1, putative	4	4	26.8078	26.8323	26.8356	26.9238	26.797	26.6799	26.7033	26.7776	26.8499	26.7394	0.0507952	0.0566142	0.110431	1.07955	0.027566
Tb927.10.1100;Tb927.6.4690	60S ribosomal protein L9, putative;60S ribosomal protein L9, putative	4	4	28.3231	28.8471	28.6829	28.4511	29.5425	29.7172	29.8138	29.3757	28.576	29.6123	0.234131	0.193601	-1.03626	0.487591	0.00056384
Tb927.10.11020;Tb11.v5.0547	DNA mismatch repair protein MSH2, putative	4	4	24.1437	24.0247	24.2831	24.226	24.5984	24.713	24.6836	24.4674	24.1694	24.6156	0.112137	0.110091	-0.44625	0.733948	0.0012855
Tb927.10.11030	Archaic translocase of outer membrane 11 kDa subunit	4	3	23.1659	22.8615	23.3246	23.566	23.5066	23.2904	19.9797	23.1387	23.2295	22.4789	0.295412	1.67294	0.750638	1.68254	0.438439
Tb927.10.11080	Paraflagellar rod protein	4	4	26.0292	26.0454	26.2433	26.1935	25.7834	25.7762	26.068	26.2679	26.1278	25.9739	0.106733	0.238504	0.153959	1.11262	0.301676
Tb927.10.11150	Hypothetical protein, conserved	1	2	20.3867	23.3207	20.2394	20.3491	23.1651	23.2973	19.4984	18.8667	21.074	21.2068	1.49915	2.35229	-0.132885	0.912006	0.927729
Tb927.10.11170	Hypothetical protein, conserved	2	0	20.708	21.8619	22.1197	20.4733	20.5503	19.5053	19.4052	19.4243	21.2907	19.7213	0.820831	0.554402	1.56948	2.96797	0.0231282
Tb927.10.11250;Tb11.v5.0575	Coiled-coil domain-containing protein 40 homolog	4	4	25.7083	25.8541	25.6674	25.5363	25.8123	25.5509	25.7233	25.2561	25.6915	25.5856	0.130883	0.245052	0.105901	1.07617	0.483195
Tb927.10.11300	Paraflagellar rod component, putative	4	4	30.3262	30.1465	30.3958	30.4012	29.942	30.0789	30.2425	29.9051	30.3174	30.0421	0.118966	0.153096	0.275314	1.21026	0.0315655
Tb927.10.11310	Intraflagellar transport protein 57/55	4	4	27.4289	27.4125	27.3583	27.3054	27.2064	27.2471	27.2477	27.1924	27.3763	27.2234	0.0560682	0.0282829	0.152881	1.11179	0.00631319
Tb927.10.11340;Tb11.v5.0604	Hypothetical protein, conserved;hypothetical protein, conserved	4	4	21.9562	22.1399	22.0013	22.2455	22.4231	22.1998	22.2166	22.5913	22.0857	22.3577	0.13214	0.185931	-0.271974	0.828186	0.0589329
Tb927.10.11380	Hypothetical protein, conserved	3	2	20.6955	22.2015	22.3083	22.2013	19.8337	22.4074	22.8346	19.4247	21.8516	21.1251	0.772434	1.74411	0.726571	1.6547	0.487333
Tb927.10.11390	60S ribosomal protein L6, putative	4	4	27.727	28.7482	28.5748	28.2527	29.8632	29.9679	29.4461	29.6502	28.3257	29.7318	0.448846	0.231882	-1.40615	0.377318	0.00358984
Tb927.10.11400	WD domain, G-beta repeat, putative	1	2	21.2077	20.4622	20.7783	22.9078	22.9932	20.458	19.9042	23.0056	21.339	21.5903	1.08957	1.64279	-0.251248	0.840169	0.808548
Tb927.10.11510	Hypothetical protein, conserved	4	4	23.3239	23.4257	23.3839	23.2291	23.3972	23.2565	23.4841	23.3938	23.3406	23.3829	0.0853238	0.0940338	-0.042228	0.971154	0.530904
Tb927.10.11530	Hypothetical protein, conserved	3	4	23.7024	23.298	22.5476	20.5992	23.9622	23.9014	22.7349	23.4244	22.5368	23.5057	1.3775	0.567368	-0.968941	0.510881	0.263378
Tb927.9.6070;Tb927.10.11540	40S ribosomal protein S3, putative;40S ribosomal protein S3, putative	4	4	29.2101	29.7969	29.3899	30.021	30.4878	30.3875	30.5409	30.7422	29.6045	30.5396	0.370621	0.149301	-0.935108	0.523003	0.00974186
Tb927.10.11580	Predicted WD40 repeat protein	1	2	20.8528	21.1421	20.316	20.9779	19.7611	21.04	20.7435	19.9483	20.8222	20.3732	0.357674	0.615618	0.44895	1.36505	0.264876
Tb927.10.11590	Nicotinate phosphoribosyltransferase, putative	4	4	25.2829	25.5358	25.589	25.5495	25.2903	25.2901	25.6833	25.4445	25.4893	25.427	0.139414	0.185664	0.0622851	1.04412	0.612342
Tb927.10.11660	Hypothetical protein, conserved	3	2	22.1934	22.3648	20.3099	22.5764	22.3619	22.3417	20.2764	19.3557	21.8611	21.0839	1.04596	1.51154	0.777241	1.71385	0.433998
Tb927.10.1170;Tb11.0560;Tb11.v5.0858	Intraflagellar transport protein 172;hypothetical protein, conserved	4	4	29.1085	29.0818	29.1553	29.0651	29.0669	29.0491	29.1487	29.0422	29.1027	29.0767	0.0393832	0.0491227	0.0259576	1.01816	0.442588
Tb927.10.11700	Guanylate kinase, putative	4	4	27.4085	27.5482	27.3449	27.4932	27.0527	27.2263	27.1441	27.2283	27.4487	27.1629	0.0899565	0.0832532	0.28584	1.21912	0.00350637
Tb927.10.11720	CW-type Zinc Finger, putative	2	0	21.0918	20.1276	20.3542	21.399	20.4382	19.8181	19.8275	20.2417	20.7431	20.0814	0.600519	0.309209	0.661719	1.58197	0.113935
Tb927.10.11730	Zinc finger protein family member, putative	3	2	20.866	20.8784	20.3846	20.7768	20.864	20.6739	19.8552	18.6847	20.7264	20.0195	0.232357	0.991641	0.706976	1.63238	0.25071
Tb927.10.11760	Pumilio/PUF RNA binding protein 6	4	4	26.3651	26.1667	26.5513	26.2403	26.4545	26.5912	26.3638	26.4225	26.3309	26.458	0.168224	0.0964273	-0.127107	0.915665	0.249292
Tb927.10.11780	Hypothetical protein, conserved	4	4	24.5442	24.2741	24.2964	24.4779	24.3277	24.1618	24.36	24.3824	24.3981	24.308	0.133469	0.100039	0.0901506	1.06448	0.324344
Tb927.10.11800	Axonemal inner arm dynein light chain, putative	4	4	23.6123	23.7046	23.42	23.8998	23.5791	23.3429	23.7349	23.6655	23.6592	23.5806	0.199467	0.170815	0.0785821	1.05598	0.571914
Tb927.10.11930	Beta-D-hydroxybutyrate dehydrogenase	4	4	24.0381	24.2608	24.0415	23.8722	24.6131	24.2078	24.4563	24.4499	24.0531	24.4318	0.159381	0.167274	-0.378615	0.769176	0.0169347
Tb927.10.11990	RNA-binding protein	3	3	21.5634	21.5171	20.3227	21.4842	21.9174	22.2953	22.528	20.1364	21.2219	21.7193	0.600318	1.08485	-0.497405	0.70838	0.461135
Tb927.10.12010	Hypothetical protein, conserved	4	4	24.8908	24.6222	24.5243	24.2796	25.0214	24.7962	25.0487	24.8207	24.5792	24.9217	0.252789	0.131651	-0.342537	0.788653	0.0667705
Tb927.10.12030	Hypothetical protein, conserved	4	4	23.7573	23.7821	23.5146	23.3945	22.9304	23.5136	23.5295	23.5146	23.6121	23.372	0.188677	0.2945	0.240086	1.18106	0.227002
Tb927.10.12090	RNA-binding protein, putative	4	3	22.4298	22.0883	22.4604	22.9277	22.2804	22.3888	20.1114	22.0366	22.4766	21.7043	0.344843	1.0721	0.772236	1.70791	0.249213
Tb927.10.1210;Tb11.v5.0486	Katanin, putative	4	4	23.9675	23.869	23.8936	23.7468	23.8201	24.1346	23.8962	23.5754	23.8692	23.8566	0.0917205	0.230403	0.0126499	1.00881	0.923736
Tb927.10.12130	Ubiquitin family, putative	4	4	23.7839	23.9029	23.6989	23.4467	23.7586	23.8832	23.6536	23.5885	23.7081	23.721	0.1933	0.12888	-0.0128971	0.9911	0.915733
Tb927.10.12180	Hypothetical protein, conserved	4	3	23.9179	23.9114	23.8479	23.9681	23.9396	23.8467	23.922	19.7988	23.9113	22.8768	0.0493013	2.05238	1.03455	2.04847	0.387691
Tb927.10.12260	Cytosolic nonspecific dipeptidase, putative	4	4	23.5148	23.0704	24.1383	23.2224	22.4453	22.8258	22.6213	22.9882	23.4865	22.7201	0.472049	0.236875	0.766349	1.70096	0.0390345
Tb927.10.12290	UDP-Gal or UDP-GlcNAc-dependent glycosyltransferase, putative	0	4	20.6416	20.1672	20.4194	20.6941	23.2439	23.0112	23.3363	22.9804	20.4806	23.143	0.240432	0.174514	-2.66238	0.157959	4.51892e-06
Tb927.10.1230	Hypothetical protein, conserved	4	4	25.7009	25.323	25.2248	25.3177	25.3903	25.8582	25.5259	25.7736	25.3916	25.637	0.211069	0.216647	-0.24541	0.843576	0.155808
Tb927.10.12330	Zinc finger protein family member, putative	4	4	24.5349	24.5766	24.3449	24.8452	25.4092	25.4599	25.7651	25.4964	24.5754	25.5327	0.206202	0.159059	-0.957276	0.515028	0.000431203
Tb927.10.12360	Hypothetical protein, conserved	4	4	24.2471	23.9616	24.4267	23.9886	23.838	23.9631	23.4183	23.5025	24.156	23.6805	0.221672	0.261452	0.475532	1.39043	0.0331321
Tb927.10.12390	Hypothetical protein, conserved	4	4	22.7914	23.1538	22.2667	23.0798	22.5415	22.8345	22.7882	22.9177	22.8229	22.7705	0.402428	0.161795	0.0524335	1.03701	0.820999
Tb927.10.12410	Hypothetical protein, conserved	4	4	26.2061	26.3566	26.3703	26.2544	26.2594	26.2576	26.2761	26.275	26.2969	26.267	0.0795939	0.00986915	0.0298508	1.02091	0.509174
Tb927.10.12420	Predicted S. cerevisiae Got1 homologue	4	4	24.2889	24.1083	24.0705	23.4722	23.8467	23.9833	23.9175	23.6913	23.985	23.8597	0.354877	0.125379	0.125276	1.09072	0.544427
Tb927.10.12430	Noc2p family, putative	2	3	20.6676	21.489	22.455	20.2187	23.1099	22.1342	19.5296	23.3414	21.2076	22.0288	0.984005	1.74631	-0.821175	0.565981	0.451875
Tb927.10.12470	Hypothetical protein, conserved	4	4	22.2571	21.9238	21.9613	22.2103	21.9891	21.7886	22.0992	22.0514	22.0881	21.9821	0.169866	0.136667	0.106045	1.07627	0.369863
Tb927.10.12490	Kinesin, putative	3	1	20.4436	21.7415	22.0182	21.6126	20.7402	19.8251	19.4946	22.1519	21.454	20.5529	0.694498	1.18905	0.901039	1.86741	0.249406
Tb927.10.1250	Aminoacyl-tRNA editing domain containing protein, putative	4	4	25.1981	25.2112	25.0296	25.2245	24.9714	25.0341	25.4643	25.1287	25.1658	25.1496	0.0914896	0.219518	0.0162318	1.01131	0.897998
Tb927.10.12510	P-type H+-ATPase, putative	4	4	26.9643	26.8259	26.8726	26.8482	26.3164	26.247	26.3623	26.3438	26.8777	26.3174	0.0607913	0.050587	0.560364	1.47464	1.00284e-05
Tb927.10.12530	Chaperone protein DnaJ, putative	2	0	20.6532	20.8502	21.1467	20.3042	20.0374	19.373	20.0561	19.4943	20.7386	19.7402	0.353571	0.357476	0.998374	1.99775	0.00735777
Tb927.10.12590	Hypothetical protein, conserved	4	4	24.3666	24.624	25.0249	24.7564	25.3898	26.1495	25.6547	25.9169	24.693	25.7777	0.274158	0.328251	-1.08473	0.471482	0.00250062
Tb927.10.12630	Hypothetical protein, conserved	4	4	24.4933	24.1073	24.3941	24.4089	24.236	24.1356	24.0556	24.1939	24.3509	24.1553	0.168148	0.0781512	0.195596	1.1452	0.0986268
Tb927.10.12660	Pumilio/PUF RNA binding protein 2	4	4	24.3711	24.4011	23.7798	24.6492	24.5369	24.6794	25.0249	25.2466	24.3003	24.8719	0.368705	0.323061	-0.571665	0.67284	0.05919
Tb927.11.9730;Tb927.10.12680	60S ribosomal protein L34, putative;60S ribosomal protein L34, putative	4	4	24.2099	23.325	23.5039	23.2967	24.875	25.2106	26.0817	24.1621	23.5839	25.0824	0.427331	0.79687	-1.49849	0.353924	0.0239991
Tb927.10.12700	Pyruvate dehydrogenase E1 alpha subunit, putative	4	4	27.5327	27.0106	27.5037	27.2942	26.3581	26.1544	26.3784	26.5578	27.3353	26.3622	0.241119	0.165038	0.973118	1.96308	0.00091234
Tb927.10.12710	Heat shock protein 110, putative	4	4	30.6099	30.734	30.8262	30.8125	31.6715	31.5546	31.507	31.4922	30.7456	31.5563	0.0991746	0.0812736	-0.810695	0.570107	1.98579e-05
Tb927.10.12720	Hypothetical protein, conserved	4	4	23.5293	23.5561	23.3406	23.7314	23.5456	23.4444	23.5385	23.4677	23.5394	23.4991	0.159978	0.050606	0.0402948	1.02832	0.658765
Tb927.10.12810	Cholinephosphate cytidylyltransferase A, putative	4	4	23.0947	23.1743	23.0329	23.0331	23.1503	22.8542	23.2736	23.3077	23.0838	23.1465	0.0670136	0.206216	-0.0627065	0.957466	0.597001
Tb927.10.12820	Hypothetical protein, conserved	4	4	29.522	29.4293	29.5468	29.4486	29.427	29.4039	29.401	29.3584	29.4867	29.3976	0.0565675	0.0285972	0.0891161	1.06372	0.0428236
Tb927.10.12840	Mitochondrial carrier protein	4	4	26.0554	26.1385	26.4593	25.6366	26.0869	26.0522	26.1746	25.9844	26.0724	26.0745	0.338738	0.0791479	-0.00206269	0.998571	0.991214
Tb927.10.12850	ttaggg binding factor	3	0	20.1766	23.1127	22.9398	23.5209	20.516	20.0106	20.0674	20.3052	22.4375	20.2248	1.52683	0.232325	2.21271	4.63546	0.0609226
Tb927.10.12860	Pre-RNA processing PIH1/Nop17, putative	4	4	23.1796	22.9478	23.0187	23.0854	23.3884	23.573	23.1356	23.1217	23.0579	23.3047	0.0987061	0.216842	-0.246804	0.842761	0.103815
Tb927.10.12890;Q8CGC7	Bifunctional aminoacyl-tRNA synthetase, putative	4	4	28.3562	28.1823	28.3497	28.3056	28.1927	28.1592	28.2223	28.2918	28.2985	28.2165	0.0806044	0.0564217	0.0819693	1.05846	0.152496
Tb927.10.12940	Predicted zinc finger protein	4	4	26.2277	26.0742	26.1521	26.0749	25.6841	25.8581	25.8575	25.9172	26.1322	25.8292	0.0733886	0.100744	0.30296	1.23367	0.00360667
Tb927.10.12960;A2A5F5;Q8C266;Q9CQD1;P61021;P35278	Ras-related protein Rab5A	4	4	27.8	27.7759	27.8474	27.6735	27.6991	27.6929	27.7049	27.4588	27.7742	27.6389	0.0733985	0.12018	0.135264	1.09829	0.113185
Tb927.10.12990	Predicted ankyrin repeat family protein	2	2	21.7912	19.8852	20.4739	21.7256	21.4545	20.2317	19.456	21.8644	20.969	20.7516	0.943082	1.10775	0.21734	1.16259	0.775431
Tb927.10.13020	Vacuolar protein sorting-associated protein 16 homolog, putative	3	2	21.3099	20.8439	21.2582	21.063	21.8457	21.2093	19.8826	19.4652	21.1187	20.6007	0.211834	1.11438	0.518058	1.43203	0.424231
Tb927.10.1310	Domain of unknown function (DUF4042), putative	4	4	21.8839	22.0292	21.8854	22.1389	22.0976	21.9299	22.4092	22.1039	21.9843	22.1352	0.123528	0.19966	-0.150818	0.900739	0.255145
Tb927.10.13110	Outer arm dynein light chain 7	4	4	24.8155	25.0544	24.7289	24.7577	24.4381	24.7205	25.0067	24.5311	24.8391	24.6741	0.147966	0.250943	0.165036	1.12119	0.30997
Tb927.10.13180	Nrap protein, putative	0	4	20.534	20.0646	20.3188	20.4464	23.0616	23.1897	23.4526	22.7258	20.341	23.1074	0.204336	0.302008	-2.76648	0.146962	1.49725e-05
Tb927.10.1320	Hypothetical protein, conserved	4	4	24.402	24.4366	24.3888	24.3393	24.6651	24.4397	24.4131	24.582	24.3917	24.525	0.0403429	0.119273	-0.133338	0.91172	0.107621
Tb927.10.13280	Hypothetical protein, conserved	4	4	26.6141	26.8902	26.852	26.4347	27.4057	27.1722	27.4216	27.2486	26.6977	27.312	0.213701	0.121591	-0.614262	0.653264	0.00471854
Tb927.10.13290	Ethanolamine phosphotransferase (EPT)	4	4	24.2079	23.8749	23.9023	24.0646	24.1786	23.9892	24.0039	23.8604	24.0125	24.008	0.154887	0.130705	0.00442293	1.00307	0.966641
Tb927.10.13320	DNA-directed RNA polymerase II/III subunit, putative	4	4	24.1355	24.2136	24.0334	24.3414	24.3681	24.2641	24.51	24.4691	24.181	24.4028	0.129951	0.110036	-0.221837	0.857473	0.0413717
Tb927.10.13360	Elongation factor Tu, mitochondrial	4	4	26.7774	26.5231	26.8033	26.4968	26.4444	26.1611	26.4271	26.385	26.6502	26.3544	0.162569	0.131261	0.295769	1.22754	0.0313735
Tb927.10.13450	Hypothetical protein, conserved	4	4	24.8989	24.9244	24.5504	24.7098	25.1263	24.4081	24.8821	24.4947	24.7709	24.7278	0.175422	0.336253	0.0430916	1.03032	0.830152
Tb927.10.13480;Tb927.10.13490	CAMK/CAMKL family protein kinase, putative	4	4	22.9207	22.8294	22.6117	23.4868	22.9868	23.1377	23.1978	23.3218	22.9622	23.161	0.372987	0.139166	-0.198873	0.871231	0.376765
Tb927.11.9710;Tb927.10.13500	60S ribosomal protein L10a, putative;60S ribosomal protein L10a	4	4	27.8831	28.5705	28.5856	29.1294	29.6179	29.5246	29.9432	29.4395	28.5422	29.6313	0.510486	0.220339	-1.08914	0.47004	0.0166347
Tb927.10.13510	Zinc metallopeptidase, putative	4	4	22.5045	22.3913	22.1023	22.2789	22.6312	22.8679	22.5987	22.5093	22.3192	22.6518	0.171448	0.153028	-0.332522	0.794147	0.0279556
Tb927.10.13550	Hypothetical protein, conserved	4	4	23.4294	23.0538	23.3195	23.2417	23.1856	23.2321	23.5916	22.9613	23.2611	23.2427	0.158197	0.260964	0.0184419	1.01287	0.908559
Tb927.10.13630	Glucosidase, putative	4	4	27.3563	27.348	27.4903	27.4587	27.7867	27.4863	27.7167	27.6726	27.4133	27.6656	0.071874	0.128413	-0.252274	0.839572	0.0205062
Tb927.10.13670	Serine/threonine protein phosphatase 5	4	4	25.3415	25.5317	25.5148	25.7587	25.7435	25.9107	25.7452	25.9287	25.5367	25.832	0.171154	0.101496	-0.295339	0.814881	0.0321806
Tb927.10.13710	Activator of Hsp90 ATPase, N-terminal/Activator of Hsp90 ATPase homolog 1-like protein, putative	4	4	27.1342	27.0703	27.0971	27.372	27.7262	27.545	27.7917	27.8425	27.1684	27.7264	0.138255	0.129929	-0.557956	0.679264	0.00108524
Tb927.10.13720	RNA-binding protein 29, putative	4	4	26.5111	26.58	26.54	26.408	26.9121	26.6834	26.9488	27.0129	26.5098	26.8893	0.0735199	0.143448	-0.3795	0.768704	0.00701422
Tb927.10.13740	Synaptotagmin, putative	2	0	23.1092	20.1912	20.127	22.5789	19.5189	20.2604	19.7156	20.1181	21.5016	19.9032	1.5654	0.344772	1.59833	3.02792	0.131977
Tb927.10.13790	Hypothetical protein, conserved	4	4	28.4724	28.5444	28.7645	28.5817	28.4808	28.288	28.4471	28.133	28.5908	28.3372	0.124399	0.160015	0.253552	1.19214	0.0487991
Tb927.10.13800	Hypothetical protein, conserved	4	4	26.1957	26.0865	26.0348	25.9819	26.5925	26.4482	26.6568	26.5756	26.0747	26.5683	0.091266	0.0873468	-0.493524	0.710288	0.000234098
Tb927.10.13860	GPI-anchor transamidase subunit 8 (GPI8)	4	4	25.141	25.3504	25.3585	25.5762	25.6646	25.6591	26.0145	25.7851	25.3565	25.7808	0.177714	0.166285	-0.424291	0.745205	0.013129
Tb927.10.13880	Hypothetical protein, conserved	4	4	23.5926	23.3585	23.5708	23.4184	23.381	23.4608	23.5676	23.376	23.4851	23.4463	0.114575	0.0896709	0.0387656	1.02723	0.614329
Tb927.10.1390	Hypoxanthine-guanine phosphoribosyltransferase, putative	4	4	29.5661	29.6321	29.4866	29.3066	28.4009	28.6538	28.5222	28.3976	29.4979	28.4936	0.140686	0.121494	1.00421	2.00584	4.27194e-05
Tb927.10.13950	Tubulin-specific chaperone, putative	4	4	25.4786	25.451	25.5075	25.7473	25.657	25.609	25.7908	25.7094	25.5461	25.6916	0.136091	0.077836	-0.145461	0.90409	0.125422
Tb927.10.13960	Paralyzed flagella protein 20	4	4	24.0831	24.1309	24.0146	24.3345	24.1966	24.0844	24.6086	24.3104	24.1408	24.3	0.137681	0.225468	-0.159204	0.895519	0.282393
Tb927.10.13980;Q8BNL5	Btb/poz domain containing protein, putative	4	2	22.5585	22.4252	22.5516	22.3285	22.4225	20.6547	21.9882	19.427	22.4659	21.1231	0.110236	1.35805	1.34281	2.53644	0.142104
Tb927.10.1400;Tb927.10.1470	Hypoxanthine-guanine phosphoribosyltransferase;hypoxanthine-guanine phosphoribosyltransferase	4	4	28.9131	29.0245	28.8461	28.89	28.0082	28.0007	27.7895	27.8858	28.9184	27.9211	0.075959	0.104052	0.997353	1.99633	9.69745e-06
Tb927.10.14000	Aconitase	4	4	23.9577	23.3329	24.1399	23.5999	23.2939	23.4017	23.6822	23.1246	23.7576	23.3756	0.361224	0.234067	0.382041	1.30318	0.134425
Tb927.10.14010	Tubulin cofactor C domain-containing protein RP2	4	4	26.2507	26.2072	26.1711	26.2311	26.1996	26.1253	26.3182	26.2446	26.215	26.2219	0.0342506	0.0808585	-0.00688181	0.995241	0.882968
Tb927.10.14030	Hypothetical protein, conserved	4	4	27.4919	27.4148	27.4137	27.4667	27.8615	27.87	27.7516	27.8397	27.4468	27.8307	0.0389385	0.0542782	-0.383921	0.766352	5.05932e-05
Tb927.10.14040	Vacuolar ATP synthase subunit c, putative	4	4	26.4185	26.1637	26.4098	26.4151	26.0227	25.8948	26.1134	26.1243	26.3518	26.0388	0.125456	0.106239	0.312961	1.24225	0.00935111
Tb927.10.14130	SRP19 protein, putative	4	4	23.5614	23.9628	23.6742	24.0232	24.124	24.1377	24.0906	24.1811	23.8054	24.1333	0.222822	0.0374914	-0.32793	0.796679	0.0583439
Tb927.10.14140;Tb11.v5.0605	Pyruvate kinase 1;pyruvate kinase 1, putative	4	4	32.9116	32.9392	33.0038	32.9604	33.1168	33.0141	33.0014	33.016	32.9537	33.0371	0.0388778	0.05352	-0.0833428	0.943868	0.0490411
Tb927.10.14150;Tb11.v5.0606	Nuclear segregation protein, putative	4	4	28.6465	28.7412	28.5423	28.726	29.0486	29.0486	29.21	29.0466	28.664	29.0885	0.0911479	0.0810567	-0.424458	0.745119	0.000463439
Tb927.10.14160	Aquaglyceroporin 3	4	4	26.4834	25.9889	26.6466	27.2277	26.9893	26.7261	27.0503	26.7944	26.5867	26.89	0.510714	0.154451	-0.303387	0.810348	0.326439
Tb927.10.14180	Protein transport protein SEC13	4	4	26.8415	26.8398	26.8909	27.009	26.9231	26.8236	26.9174	27.0132	26.8953	26.9193	0.0794438	0.0774419	-0.0240346	0.983478	0.679968
Tb927.10.1420;Tb11.v5.0783	Metallo-peptidase, Clan MG, Family M24	4	4	24.7891	24.9055	24.8515	24.9899	24.881	24.6699	24.5945	24.576	24.884	24.6804	0.0851195	0.139797	0.203658	1.15161	0.0556912
Tb927.10.14200	Syntaxin 5	4	3	24.1708	24.2021	24.1593	24.0842	24.1407	19.4493	23.7478	23.8396	24.1541	22.7943	0.0500073	2.23636	1.35976	2.56643	0.310945
Tb927.10.14220	Hypothetical protein, conserved	0	2	20.4757	20.9725	19.9709	20.441	22.0947	22.6346	19.6715	19.8189	20.465	21.0549	0.409243	1.52952	-0.589871	0.664402	0.504027
Tb927.10.14240;Tb11.v5.0859	N-myristoyltransferase;N-myristoyl transferase, putative	4	4	25.5308	25.4328	25.3781	25.5709	25.6979	25.7322	25.9358	25.6305	25.4781	25.7491	0.0884297	0.131437	-0.270927	0.828787	0.017413
Tb927.10.1430	Hypothetical protein, conserved	4	4	26.4901	26.3557	26.271	26.3954	26.3763	26.4251	26.5266	26.492	26.378	26.455	0.0909269	0.0673017	-0.0769331	0.948071	0.226626
Tb927.10.14300	MEKK-related kinase 1, putative	0	2	20.4265	20.4951	20.7426	20.4179	20.4299	21.4317	21.7732	19.6726	20.5205	20.8269	0.152012	0.957654	-0.30634	0.808691	0.570356
Tb927.10.14320	Flagellum attachment zone protein 9	4	4	25.5064	25.4133	25.4535	25.6781	25.4157	25.4119	25.5018	25.4711	25.5128	25.4501	0.116598	0.0437723	0.0627111	1.04443	0.37324
Tb927.10.14340;Tb11.v5.0843	Hypothetical protein, conserved	4	4	23.8877	23.6988	23.6252	23.7893	23.8147	23.693	23.8385	23.3754	23.7502	23.6804	0.113575	0.213055	0.0698578	1.04961	0.590097
Tb927.10.14360	U2 small nuclear ribonucleoprotein 40K	2	2	22.6691	20.6257	20.6696	22.4565	22.6706	22.8228	19.3122	19.3825	21.6052	21.047	1.10926	1.96377	0.558207	1.47244	0.642699
Tb927.10.14380	Hsp70 protein, putative	4	4	23.5297	23.7531	23.6264	23.778	23.3738	23.3865	23.2689	23.7975	23.6718	23.4567	0.115652	0.233246	0.215115	1.1608	0.167385
Tb927.10.14390	Histone chaperone Rttp106-like, putative	4	4	23.7778	24.6535	24.4811	22.2139	24.8174	24.0022	24.1471	24.6554	23.7816	24.4055	1.11163	0.392222	-0.623932	0.6489	0.353377
Tb927.10.14470	Intraflagellar transport protein 140	4	4	27.3846	27.3053	27.3641	27.3219	27.1132	27.2062	27.2362	27.0505	27.344	27.1515	0.0366858	0.0853033	0.192466	1.14272	0.0137872
Tb927.10.14480	Hypothetical protein, conserved	2	0	20.3347	20.488	21.2807	20.5042	20.5262	19.8053	19.7517	20.2264	20.6519	20.0774	0.426109	0.366864	0.574495	1.48916	0.0880679
Tb927.10.1450	Plectin, putative	4	4	25.8632	25.6938	25.9487	25.6951	25.7698	25.5649	26.1492	25.7127	25.8002	25.7992	0.127005	0.248803	0.00100709	1.0007	0.994558
Tb927.10.14500	Hypothetical protein, conserved	4	4	27.7764	27.8213	27.8741	27.7078	27.5332	27.355	27.1545	27.5415	27.7949	27.396	0.0704633	0.182564	0.398844	1.31845	0.0161502
Tb927.10.14510	Root hair defective 3 GTP-binding protein (RHD3), putative	4	4	26.2464	26.0983	26.2974	26.0834	26.1908	26.079	26.2638	26.1642	26.1814	26.1744	0.106766	0.0762775	0.0069281	1.00481	0.919692
Tb927.10.14520	Basal body protein	4	4	23.6898	23.3437	23.7069	23.75	23.8009	23.5637	24.1381	23.9363	23.6226	23.8598	0.187668	0.241146	-0.237189	0.848397	0.174489
Tb927.10.14530	19S proteasome non-atpase subunit 8	4	4	26.1371	26.1135	25.9041	26.0899	26.0282	25.8333	26.1071	26.2298	26.0612	26.0496	0.106452	0.166351	0.0115494	1.00804	0.911356
Tb927.10.14550;Q62095;P16381;Q62167;S4R1I6;Q8BTS0;Q3U741;Q61656;Q501J6	ATP-dependent RNA helicase HEL67	4	4	28.0939	27.8483	28.1607	27.8473	27.8346	27.8673	27.9402	27.8419	27.9875	27.871	0.163665	0.0481999	0.11654	1.08413	0.252725
Tb927.10.14560;Tb11.v5.0477	TPR repeat, putative;TPR repeat, putative	4	4	23.3502	23.267	23.0347	23.1077	22.9236	23.1873	23.5559	23.1898	23.1899	23.2141	0.144318	0.259843	-0.0242516	0.983331	0.87717
Tb927.10.14570	Kinesin motor domain containing protein, putative	4	4	24.8612	24.6913	24.8526	24.7882	24.6636	24.4791	24.8496	24.6623	24.7983	24.6636	0.0784183	0.151256	0.134669	1.09784	0.181106
Tb927.11.4820;Tb927.10.14580	60S ribosomal protein L17, putative;60S ribosomal protein L17, putative	4	4	24.7959	25.7868	25.903	26.0273	27.5409	27.8912	28.2337	27.0964	25.6282	27.6905	0.563547	0.486733	-2.06231	0.239433	0.00156529
Tb927.10.14710;Tb927.10.14600;A0A140T8L5;D3YVC1;D3Z536;J3QMG5;D3YWJ3;P25444	40S ribosomal protein S2, putative;40S ribosomal protein S2, putative	4	4	26.737	27.3701	27.7656	26.4013	28.4349	28.3619	29.1345	27.92	27.0685	28.4628	0.614275	0.502233	-1.39433	0.380423	0.0134294
Tb927.10.14610	Leucine-rich repeat protein (LRRP), putative	4	4	24.9963	24.6161	24.8009	24.8176	24.8234	24.8447	24.7934	24.6902	24.8077	24.7879	0.155363	0.0684711	0.0198063	1.01382	0.826645
Tb927.10.14680	Ribosome biogenesis protein, putative	3	4	22.1009	22.4216	20.5646	22.1982	23.1683	22.9264	23.637	22.4708	21.8213	23.0506	0.848492	0.486238	-1.22929	0.426529	0.0557996
Tb927.10.14690	Syntaxin, putative	4	4	23.4433	23.2203	23.3647	23.2212	22.9138	22.8991	22.8685	22.9561	23.3124	22.9094	0.110559	0.036417	0.402953	1.32221	0.00320056
Tb927.10.14700	Hypothetical protein, conserved	4	4	26.5825	26.813	26.4253	26.429	26.9115	27.0373	27.0573	26.8138	26.5624	26.955	0.182378	0.114107	-0.392538	0.761788	0.0145716
Tb927.10.14730;Tb11.v5.1062	Chaperone protein DnaJ, putative;chaperone protein DnaJ, putative	4	4	22.5496	22.9644	22.6864	23.2253	23.0885	22.9129	23.1404	23.2178	22.8565	23.0899	0.300431	0.129417	-0.233422	0.850615	0.225434
Tb927.10.14740;Tb927.10.14620;Tb11.v5.1063	Hypothetical protein, conserved;hypothetical protein, conserved;hypothetical protein, conserved	4	4	26.4335	26.5176	26.4018	26.6407	26.738	26.5345	26.6931	26.8435	26.4984	26.7023	0.106703	0.128388	-0.203857	0.868226	0.05167
Tb927.10.14750;Tb927.10.14630	Fibrillarin, putative;fibrillarin, putative	4	4	25.1414	25.4749	25.8265	24.9993	26.4759	26.4166	26.1234	26.3451	25.3605	26.3403	0.369092	0.154152	-0.979759	0.507064	0.00797011
Tb927.10.14760	Clathrin light chain, putative	3	2	26.0292	20.7012	26.2421	25.9729	25.6766	25.5505	19.7071	20.3207	24.7364	22.8137	2.69259	3.24309	1.92264	3.79116	0.397947
Tb927.10.14770	Associated kinase of Tb14-3-3	4	4	25.6714	25.8513	25.8008	25.7179	25.9599	26.0524	26.0654	25.8503	25.7604	25.982	0.0808718	0.0995626	-0.221653	0.857582	0.0144507
Tb927.10.14780	Mitogen-activated protein kinase kinase kinase, putative	4	4	27.1351	27.0134	27.0751	27.1992	26.6992	26.6648	26.8683	26.6655	27.1057	26.7245	0.0797073	0.097254	0.381241	1.30246	0.001049
Tb927.10.14790	Metallo-peptidase, Clan MG, Family M24	4	4	28.4103	28.2916	28.1592	28.5586	28.4413	28.2811	28.5838	28.6121	28.355	28.4796	0.170165	0.151988	-0.124648	0.917228	0.316974
Tb927.10.14810	Multiprotein-bridging factor 1, putative	4	4	25.1699	25.2477	25.0593	25.1648	25.6149	25.7479	25.6211	25.2483	25.1604	25.5581	0.0773671	0.215392	-0.397643	0.759098	0.0281124
Tb927.10.14840;Tb927.10.14830;Tb927.10.14820;P51881;P48962;Q3V132	Mitochondrial ADP/ATP carrier protein 5a, putative;Mitochondrial ADP/ATP carrier protein 5b, putative;Mitochondrial ADP/ATP carrier protein 5c	4	4	27.9916	28.6173	28.6772	27.4314	28.5682	28.2636	28.5946	28.29	28.1794	28.4291	0.587181	0.176524	-0.249733	0.841052	0.466558
Tb927.10.1490;Tb11.v5.0875	Temperature dependent protein affecting M2 dsRNA replication, putative	4	4	26.4828	26.5516	26.5373	26.606	26.4791	26.3008	26.658	26.3715	26.5444	26.4523	0.0506071	0.155479	0.0921046	1.06592	0.328851
Tb927.10.14910	Sarcalumenin, putative	4	4	24.9266	24.5626	24.9059	25.0113	24.5565	24.4225	24.7317	24.6843	24.8516	24.5988	0.197998	0.138893	0.252815	1.19153	0.0869154
Tb927.10.14930	Zinc finger CCCH domain-containing protein 39	4	4	23.0566	22.9758	23.3988	23.3683	23.1906	23.2954	23.7475	23.3276	23.1999	23.3903	0.21502	0.245195	-0.190406	0.876359	0.287942
Tb927.10.14950	Zinc finger CCCH domain-containing protein 40	4	4	24.3086	24.2699	24.2629	24.8003	24.3839	24.3624	24.8479	24.8058	24.4104	24.6	0.260673	0.262649	-0.189581	0.87686	0.345062
Tb927.10.14980	Intraflagellar transport protein 52	4	4	27.4241	27.1208	27.2464	27.2606	27.3468	27.2159	27.1153	27.3037	27.263	27.2454	0.124421	0.102447	0.017586	1.01226	0.834742
Tb927.10.14990	Intraflagellar transport protein 80	4	4	27.9961	27.7085	27.8283	28.0311	28.036	27.9064	28.0174	27.8993	27.891	27.9648	0.150468	0.0719629	-0.0737996	0.950132	0.422866
Tb927.10.1500	Methionyl-tRNA synthetase, putative	4	4	28.7203	28.6517	28.8996	28.5216	28.3684	28.2513	28.2956	28.2116	28.6983	28.2817	0.157503	0.0671674	0.416558	1.33474	0.00795904
Tb927.10.15000	Hypothetical protein, conserved	4	4	25.6459	25.5706	25.4958	25.5217	25.1755	25.3239	25.4469	25.4143	25.5585	25.3401	0.0659891	0.121495	0.218357	1.16341	0.0279601
Tb927.10.1510	CCR4-NOT transcription complex subunit 1	4	4	29.1362	29.1699	29.1792	29.1968	29.1671	29.175	29.246	29.1718	29.1705	29.1899	0.0254886	0.0374933	-0.0194155	0.986632	0.428837
Tb927.2.5910;Tb927.10.15120	40S ribosomal protein S13, putative;40S ribosomal protein S13, putative	4	4	26.6165	27.0182	27.0024	26.1691	27.6963	27.719	28.1393	27.2086	26.7016	27.6908	0.400615	0.380545	-0.98925	0.50374	0.0116854
Tb927.10.15130	Vesicle-trafficking protein SEC22, putative	4	4	22.5241	22.6723	22.763	22.5903	22.5632	22.4786	22.3589	22.7568	22.6374	22.5394	0.103358	0.167461	0.09804	1.07032	0.364839
Tb927.10.15170;REV__J3QPB5;REV__Q8VCB1	Hypothetical protein, conserved	0	3	21.1522	19.9009	20.5081	20.6943	22.889	23.2226	23.9352	19.4893	20.5639	22.384	0.518239	1.97854	-1.82012	0.283198	0.162004
Tb927.10.15180	Nucleosome assembly protein, putative	4	4	26.9111	26.7891	26.9492	26.8918	27.2521	27.0451	27.2105	27.1856	26.8853	27.1733	0.0684377	0.089758	-0.288012	0.81903	0.00270202
Tb927.10.1520;P35282	Ras-related protein Rab21, putative	4	4	23.478	23.5976	23.5768	23.7993	23.5424	23.7245	23.7647	23.3476	23.6129	23.5948	0.134732	0.191083	0.0181444	1.01266	0.882302
Tb927.10.15200	Predicted coiled-coil domain-containing protein (DUF2360), putative	3	3	22.3061	20.5332	22.2522	21.8033	19.9755	22.0014	21.2725	22.1165	21.7237	21.3415	0.825048	0.984327	0.38226	1.30338	0.574066
Tb927.10.15280;Tb11.v5.0999	Domain of Unknown Function (DUF1042), putative;Domain of Unknown Function (DUF1042), putative	4	4	23.5475	23.8749	24.0769	23.9849	24.1414	23.9514	23.9637	23.6958	23.8711	23.9381	0.230999	0.18336	-0.067029	0.954602	0.666212
Tb927.10.15290;Tb11.v5.0628	Tubulin binding cofactor c, putative;tubulin binding cofactor c, putative	4	4	24.4204	24.1582	24.2803	24.188	24.1622	23.9927	23.9485	23.9357	24.2617	24.0098	0.117862	0.104486	0.251969	1.19083	0.0189841
Tb927.10.15310	Hypothetical protein, conserved	2	3	23.4448	20.0306	23.4686	19.799	23.3809	23.3944	19.4261	23.789	21.6858	22.4976	2.04714	2.0564	-0.811821	0.569662	0.596035
Tb927.10.15330;Tb11.v5.0348	CYTH domain containing protein, putative;hypothetical protein, conserved	4	4	27.0603	26.7209	26.8097	26.6057	27.1009	26.8544	26.8848	26.8877	26.7992	26.932	0.193113	0.113631	-0.132804	0.912057	0.290613
Tb927.10.15360	Hypothetical protein, conserved	4	4	25.6458	25.6616	25.7827	25.8334	25.7473	25.7541	25.8208	25.7375	25.7309	25.7649	0.0917027	0.0378713	-0.0340127	0.9767	0.530665
Tb927.10.1540	Zinc finger protein family member, putative	1	2	21.9808	20.1195	20.6052	20.4374	22.2128	22.3232	19.5833	18.8711	20.7857	20.7476	0.821797	1.78011	0.038146	1.02679	0.970731
Tb927.10.15430	Ankyrin repeats (3 copies), putative	3	3	22.7812	22.7498	22.4647	20.1428	22.761	22.8248	19.6292	23.2321	22.0346	22.1118	1.26925	1.66814	-0.0771593	0.947922	0.943869
Tb927.10.15440	Hypothetical protein, conserved	4	4	24.4607	24.313	24.5688	24.5181	24.3645	24.382	24.5004	24.5335	24.4651	24.4451	0.110624	0.0843759	0.020054	1.014	0.78349
Tb927.10.15470;Tb11.v5.0507	Hypothetical protein, conserved;hypothetical protein, conserved	3	1	20.9475	22.0138	21.4165	21.9907	20.7252	19.3444	22.5724	19.4595	21.5921	20.5254	0.510908	1.50126	1.06676	2.09472	0.255306
Tb927.10.1550	Proteasome regulatory non-ATP-ase subunit 5	4	4	27.2665	27.2057	27.1056	27.0831	27.2354	26.9984	27.3767	27.2395	27.1652	27.2125	0.0860105	0.157096	-0.0472456	0.967782	0.621971
Tb927.10.15520;Tb11.v5.0812	Signal recognition particle protein, putative;signal recognition particle protein, putative	4	4	25.7196	25.7065	25.7465	25.6311	26.1042	25.9666	26.1008	26.0385	25.7009	26.0525	0.04946	0.0647653	-0.35159	0.78372	0.000190959
Tb927.10.15530;Tb11.v5.0748	ABC transport system ATP-binding protein, putative;ABC transporter, putative	4	4	26.0595	26.1413	26.2331	26.4857	26.482	26.5077	26.7412	26.5204	26.2299	26.5628	0.18471	0.119994	-0.332927	0.793924	0.0282396
Tb927.10.15540;Tb11.v5.0651	Predicted VPS53-like domain protein;Vps53-like, N-terminal, putative	4	4	23.6889	23.0319	22.9889	23.3427	23.3596	22.9806	23.0281	22.9099	23.2631	23.0695	0.324691	0.199371	0.193584	1.1436	0.356351
Tb927.10.15590	Macrophage infectivity potentiator, precursor, putative	4	4	24.5289	24.1489	24.7024	24.2546	24.608	24.5917	24.5251	24.3723	24.4087	24.5243	0.252955	0.107503	-0.115592	0.923003	0.44708
Tb927.10.1560	Hypothetical protein, conserved	4	4	28.4304	28.6863	28.8391	28.8258	29.2492	28.8233	28.6756	29.1213	28.6954	28.9674	0.189695	0.263954	-0.271967	0.828189	0.15029
Tb927.10.15640	WD domain, G-beta repeat, putative	2	0	20.7762	22.2962	20.6408	22.0582	20.2984	20.2356	19.9302	19.1843	21.4428	19.9121	0.855297	0.511167	1.53072	2.88929	0.028445
Tb927.10.15710	Mitochondrial carrier protein	4	4	22.7926	23.3869	23.1422	22.3946	23.4301	23.3615	23.1592	23.7405	22.9291	23.4228	0.431803	0.240991	-0.493695	0.710204	0.105953
Tb927.10.15720	Proteasome regulatory non-ATP-ase subunit 9	4	4	26.8595	26.5021	26.7166	26.8721	26.8116	26.5331	26.7544	26.85	26.7376	26.7373	0.172067	0.141666	0.000290494	1.0002	0.998008
Tb927.10.15730	SPRY domain/Ankyrin repeats (3 copies), putative	0	3	20.4214	20.8239	20.0015	20.3078	20.2974	21.1571	21.0633	20.7339	20.3886	20.8129	0.340065	0.38863	-0.424286	0.745208	0.152314
Tb927.10.15740	Hypothetical protein, conserved	4	4	22.9521	23.2102	22.9286	23.2018	23.4695	22.7252	22.5578	22.6288	23.0732	22.8453	0.15374	0.421725	0.227831	1.17107	0.370496
Tb927.10.15760	Hypothetical protein, conserved	4	4	29.453	29.4097	29.4934	29.4854	29.3181	29.2772	29.1406	29.4288	29.4604	29.2912	0.0380425	0.119085	0.16919	1.12443	0.0600681
Tb927.10.1580	Domain of unknown function (DUF543), putative	3	2	20.4797	22.5737	22.6651	22.9746	21.7792	20.2904	22.9111	19.2399	22.1733	21.0551	1.142	1.61748	1.11815	2.17068	0.306408
Tb927.10.15870	RNA binding protein, putative	4	3	22.9814	22.8481	23.0869	22.839	22.7817	22.7965	20.2611	23.0626	22.9388	22.2255	0.11822	1.3159	0.713368	1.63963	0.358139
Tb927.9.15210;Tb927.10.1590	Ribosomal protein L36, putative;ribosomal protein L36, putative	4	4	23.4052	24.8522	24.5519	23.8787	25.8591	25.7704	26.092	25.9455	24.172	25.9168	0.653449	0.136969	-1.74475	0.298385	0.0110096
Tb927.10.15960	Hypothetical protein, conserved	4	2	23.7243	23.6303	23.6784	24.0923	24.0303	23.651	19.6187	19.2446	23.7814	21.6361	0.210838	2.55482	2.14524	4.42364	0.191564
Tb927.10.16100;Tb11.v5.0411	FK506-binding protein (FKBP)-type peptidyl-prolyl isomerase, putative;peptidylprolyl isomerase-like protein, putative	4	4	29.8374	29.8503	29.9438	29.8537	31.1786	31.0307	31.1834	31.022	29.8713	31.1037	0.0488248	0.089374	-1.23239	0.425611	4.57333e-06
Tb927.10.16120	Inosine-5-monophosphate dehydrogenase	4	4	29.4895	29.4085	29.5061	29.4735	29.4544	29.2896	29.2239	29.4726	29.4694	29.3601	0.0427461	0.122549	0.109299	1.0787	0.172784
Tb927.10.16190;Tb927.11.17040;Tb927.10.15990	Procyclic-enriched flagellar receptor adenylate cyclase 2;procyclic-enriched flagellar receptor adenylate cyclase 1	3	4	22.9697	20.406	23.4841	23.1513	23.4527	23.0105	23.7347	23.955	22.5028	23.5382	1.414	0.407479	-1.03546	0.48786	0.241751
Tb927.10.1620;Tb11.v5.0643	Phosphoserine/threonine/tyrosine-binding protein, putative;dual specificity protein phosphatase, putative	4	4	24.8472	24.7396	24.7502	24.4203	25.1785	25.0579	25.0711	24.2178	24.6893	24.8813	0.185797	0.44565	-0.191992	0.875396	0.470849
Tb927.10.1630	Atp-binding cassette sub-family e member 1	4	4	25.8971	25.9426	25.8289	25.7197	25.9331	26.0067	26.1557	26.1583	25.8471	26.0634	0.0969097	0.112116	-0.21638	0.860723	0.0272728
Tb927.10.170	Pseudouridine synthase, Cbf5p	4	4	26.2807	26.4712	26.5485	26.5779	26.6543	26.4327	26.733	26.6239	26.4696	26.611	0.133721	0.127419	-0.141422	0.906625	0.176689
Tb927.10.1720	ATP-dependent DEAD/H RNA helicase, putative	0	3	20.4165	20.8723	20.136	20.2873	22.9793	22.8437	22.123	19.3393	20.428	21.8213	0.317562	1.69686	-1.3933	0.380694	0.198956
Tb927.10.1770	Hypothetical protein	4	4	23.0055	22.8101	22.7129	23.1751	22.9027	22.6061	22.6221	23.1845	22.9259	22.8288	0.205933	0.273442	0.0970609	1.06959	0.592734
Tb927.10.180	ATP synthase F1 subunit gamma protein, putative	4	4	26.0895	25.6265	26.0142	25.8928	25.1086	25.0193	25.2426	25.3118	25.9057	25.1706	0.20301	0.131477	0.735152	1.66457	0.00157928
Tb927.10.1830	Syntaxin, putative	4	3	23.7837	23.7166	22.9721	23.6737	23.7379	23.8856	19.9981	23.8129	23.5365	22.8586	0.37899	1.90799	0.677893	1.5998	0.532594
Tb927.10.1860	Hypothetical protein, conserved	4	4	22.9107	22.6329	22.9998	23.1482	22.6919	22.6763	22.723	22.6606	22.9229	22.6879	0.216743	0.0266635	0.23498	1.17689	0.117824
Tb927.10.1890	Cysteine peptidase, Clan CA, family C2, putative	4	4	25.9664	26.0297	26.0256	25.8775	25.7227	25.5983	25.7854	25.8114	25.9748	25.7294	0.071023	0.0950339	0.245343	1.18537	0.00721266
Tb927.10.190;Tb927.9.15360	40S ribosomal protein S6, putative;40S ribosomal protein S6, putative	0	3	20.5428	20.1822	20.2324	20.201	23.2464	23.5368	25.4976	19.6754	20.2896	22.9891	0.17004	2.42484	-2.69947	0.15395	0.112064
Tb927.10.1970	CHAT domain containing protein, putative	4	4	25.9396	25.9082	25.9009	25.6908	25.7513	25.7064	25.7509	25.7769	25.8599	25.7464	0.113965	0.0293246	0.113501	1.08185	0.138522
Tb927.10.1990;Tb11.v5.0641	Major vault protein, putative	4	4	26.1293	26.1662	26.3385	26.1104	26.2322	26.2314	26.1307	26.1568	26.1861	26.1878	0.104208	0.0519619	-0.00166539	0.998846	0.97843
Tb927.10.2040	STE group serine/threonine-protein kinase, putative	4	4	24.5933	24.4273	24.5081	24.4756	24.6307	24.2244	24.6186	24.3691	24.5011	24.4607	0.0698755	0.198349	0.0403734	1.02838	0.721861
Tb927.10.210	GPI transamidase component GAA1	4	4	23.6222	23.636	23.75	23.6737	23.9221	23.8288	24.0327	24.1094	23.6705	23.9732	0.0573131	0.123231	-0.302775	0.810692	0.00980218
Tb927.10.2130	Vps51/Vps67, putative	2	0	21.4244	20.5707	21.9772	20.82	20.0715	19.7925	19.7416	20.3055	21.1981	19.9778	0.631103	0.262206	1.22033	2.32999	0.0232924
Tb927.10.2190;A0A1D5RM82;Q8BTU1	Protein of unknown function (DUF667), putative	4	4	27.2417	26.946	26.9989	27.2879	26.9118	26.7462	27.0813	27.0937	27.1186	26.9583	0.171186	0.163891	0.160389	1.11759	0.224735
Tb927.10.6370;Tb927.10.220	60S ribosomal proteins L37, putative;60S ribosomal protein L37a, putative	4	4	23.9397	25.1984	25.0476	25.1997	26.8642	26.8145	26.6225	26.3304	24.8463	26.6579	0.608651	0.241928	-1.81155	0.284884	0.00551628
Tb927.10.2240	RNA binding protein	4	4	27.3737	27.4481	27.4331	27.0844	27.8833	27.917	27.8306	27.9175	27.3348	27.8871	0.170019	0.04091	-0.552309	0.681928	0.00574114
Tb927.10.2260	Ubiquitin family, putative	4	4	22.2608	22.3605	22.2422	22.1272	22.3875	22.2377	22.8124	22.2841	22.2477	22.4304	0.095666	0.262249	-0.182764	0.881013	0.264226
Tb927.10.2270	Vacuolar protein sorting-associated protein 35, putative	4	4	26.4104	26.3899	26.3872	26.2478	26.2052	26.1266	26.0966	26.2415	26.3588	26.1675	0.0747122	0.067308	0.191356	1.14184	0.00908944
Tb927.10.2290	Chaperone protein DnaJ, putative	4	4	25.0147	24.7684	24.9735	24.9501	25.0705	25.04	24.9194	24.9993	24.9267	25.0073	0.108845	0.0654452	-0.0806298	0.945645	0.260943
Tb927.10.230	Proteasome subunit alpha type-5, putative	4	4	27.3604	27.3392	27.4629	27.4406	27.4033	27.1277	27.2374	27.3639	27.4008	27.2831	0.0601672	0.125444	0.117674	1.08498	0.160801
Tb927.10.2320	Nucleoporin NUP41	4	3	22.8055	22.753	22.7873	22.841	20.1565	22.5896	22.722	22.7881	22.7967	22.0641	0.0367097	1.27436	0.732633	1.66167	0.333614
Tb927.10.2340	SNARE domain containing protein, putative	4	3	22.8928	22.6241	22.6301	22.4327	22.3542	22.4331	19.6019	22.2347	22.6449	21.656	0.188982	1.37183	0.988969	1.98477	0.245344
Tb927.10.2350	Pyruvate dehydrogenase complex E3 binding protein, putative	4	4	24.1146	23.7499	24.2787	23.9159	22.221	23.1935	23.0127	23.5575	24.0148	22.9962	0.23063	0.564261	1.01857	2.02592	0.0290575
Tb927.10.2370	Lupus La protein homolog, putative	4	4	27.4209	27.4015	27.5297	27.46	27.8195	27.5008	27.6463	27.8	27.453	27.6917	0.0566159	0.148963	-0.238646	0.84754	0.0421528
Tb927.10.2380	Tetratricopeptide repeat, putative	4	4	26.1368	26.0008	26.1172	25.974	26.0003	25.893	25.8673	26.0314	26.0572	25.948	0.0817204	0.0800569	0.109218	1.07864	0.104814
Tb927.10.240	Peroxin 14, putative	4	4	25.5647	25.7251	25.7725	25.6238	25.5157	25.6746	25.6707	25.8745	25.6715	25.6839	0.0944518	0.147025	-0.012324	0.991494	0.893219
Tb927.10.2440	Metacaspase-4	4	4	29.4011	29.1394	29.3613	29.3333	28.8382	28.6722	28.8984	28.9927	29.3088	28.8504	0.116266	0.134759	0.458388	1.37401	0.00225202
Tb927.10.2470	Cleft lip and palate transmembrane protein 1 (CLPTM1), putative	4	4	24.4687	24.2098	24.6459	24.6236	24.8588	24.6792	25.2998	24.905	24.487	24.9357	0.20092	0.261564	-0.44871	0.732698	0.0369346
Tb927.10.2490;A3KG36;Q00612	Glucose-6-phosphate 1-dehydrogenase	4	4	27.2017	27.1322	27.1784	27.2325	27.2279	26.9812	27.1589	27.1125	27.1862	27.1201	0.0422741	0.104065	0.0660672	1.04686	0.305226
Tb927.10.2510;Tb11.v5.0623	Hypothetical protein, conserved;hypothetical protein, conserved	3	1	20.6057	21.5837	21.4783	21.9737	20.7586	21.7816	19.9347	19.6719	21.4104	20.5367	0.577192	0.950317	0.873666	1.83231	0.177469
Tb927.10.2530	Adenylate kinase, putative	4	4	27.1866	27.3049	27.3046	27.0838	27.1932	27.2071	27.2772	27.207	27.22	27.2211	0.106521	0.0379393	-0.00118477	0.999179	0.984349
Tb927.10.2560	Mitochondrial malate dehydrogenase	4	4	24.2415	24.059	24.5321	24.086	24.2412	24.0119	24.2699	24.0662	24.2296	24.1473	0.217077	0.127471	0.082352	1.05874	0.54269
Tb927.10.2620	CS domain containing protein, putative	4	4	25.5027	25.506	25.3285	25.7309	25.716	25.7271	25.8638	25.7339	25.517	25.7602	0.164947	0.0694634	-0.243149	0.844899	0.0526961
Tb927.10.2640;Tb11.v5.0525	Intraflagellar transport protein 81;hypothetical protein, conserved	4	4	28.6331	28.4242	28.5366	28.4798	28.5756	28.4319	28.4156	28.4615	28.5184	28.4712	0.0891846	0.0721564	0.0472704	1.03331	0.442714
Tb927.10.2650	Hypothetical protein, conserved	4	4	22.0867	22.49	22.269	22.2104	22.197	22.3344	22.25	22.2757	22.264	22.2643	0.168709	0.057068	-0.000248975	0.999827	0.997914
Tb927.9.15420;Tb927.10.270	60S ribosomal protein L32;60S ribosomal protein L32, putative	3	4	20.6152	24.7652	24.3294	25.1413	26.5683	27.3603	26.8882	26.1593	23.7128	26.744	2.09156	0.50773	-3.03126	0.122321	0.0588399
Tb927.10.2700	Predicted WD40 repeat protein	1	2	20.6279	20.7224	21.6257	20.0285	22.0504	22.1571	19.791	19.6608	20.7511	20.9148	0.659042	1.37453	-0.163681	0.892744	0.839743
Tb927.10.2730	START domain containing protein, putative	4	4	26.4366	26.3468	26.2966	26.3699	26.2475	26.0304	26.1829	26.3384	26.3625	26.1998	0.0581158	0.129707	0.162676	1.11936	0.0814259
Tb927.10.2760	ATPase family associated with various cellular activities (AAA), putative	1	3	21.6523	20.5252	20.1868	20.1623	21.4145	21.3803	21.4599	19.0425	20.6316	20.8243	0.700292	1.18831	-0.192641	0.875002	0.791489
Tb927.10.2810	Hypothetical protein, conserved	4	4	26.6249	26.5183	26.5503	26.6952	26.3545	26.2256	26.477	26.2728	26.5972	26.3325	0.0791783	0.110049	0.264701	1.20139	0.00959189
Tb927.3.1370;Tb927.10.2840	40S ribosomal protein S25, putative;ribosomal protein S25, putative	4	4	24.393	25.914	25.8193	24.0799	26.6716	26.4003	26.3781	26.383	25.0516	26.4582	0.950606	0.142523	-1.40667	0.37718	0.0579467
Tb927.10.2860	POC1 centriolar protein homolog	4	4	22.6953	22.6923	22.4858	22.5824	22.2918	22.6365	22.6696	22.6533	22.6139	22.5628	0.100305	0.18115	0.0511528	1.03609	0.643555
Tb927.10.2880	Voltage-dependent calcium channel subunit, putative	4	4	24.3534	24.116	24.4153	24.117	24.0714	24.2495	24.8526	24.0512	24.2504	24.3062	0.156666	0.375009	-0.0557374	0.962103	0.797395
Tb927.10.290	Proteasome alpha 2 subunit, putative	4	4	27.525	27.3299	27.495	27.6622	27.341	27.4358	27.4748	27.3028	27.503	27.3886	0.13646	0.0801761	0.114459	1.08257	0.209443
Tb927.10.2900;Tb11.v5.0837	Importin beta-1 subunit, putative;importin beta-1 subunit, putative	4	4	26.8275	26.7986	26.7784	26.7384	27.2343	27.1045	27.0609	27.1494	26.7857	27.1372	0.037421	0.0740862	-0.351515	0.783761	0.000666266
Tb927.10.2930	Hypothetical protein, conserved	1	2	20.4369	20.8014	20.2698	22.5984	22.1479	19.7122	19.6395	22.4276	21.0266	20.9818	1.07108	1.51261	0.0447887	1.03153	0.963189
Tb927.10.2940	Soluble NSF attachment protein, SNAP, putative	4	4	23.7549	23.8746	23.5605	24.0643	23.3027	23.566	23.5924	23.6162	23.8136	23.5193	0.21142	0.145858	0.294227	1.22623	0.0673296
Tb927.10.2950	Hypothetical protein, conserved	4	4	24.3886	24.6638	24.3342	24.3215	24.1932	24.1131	24.3814	24.6482	24.427	24.334	0.160531	0.237763	0.0930411	1.06662	0.543806
Tb927.10.2980;Tb927.10.3030;O35593	Proteasome regulatory non-ATPase subunit 11;proteasome regulatory non-ATPase subunit 11	4	4	26.6759	26.633	26.7662	26.6081	26.7106	26.527	26.5701	26.4924	26.6708	26.575	0.0695111	0.0958047	0.0957797	1.06864	0.161444
Tb927.10.3010	Hook complex protein, conserved	4	3	22.7738	22.965	22.5149	22.4603	22.9538	22.9067	23.0009	19.9697	22.6785	22.2078	0.234893	1.49256	0.470717	1.3858	0.575461
Tb927.10.310	Pumillio/PUF RNA binding protein 3	4	4	22.3975	22.3628	22.3439	22.4561	22.7467	23.0689	22.9917	22.935	22.3901	22.9356	0.04931	0.137372	-0.545501	0.685154	0.00217848
Tb927.10.3150	N-acetyltransferase, putative	4	4	24.6249	24.6483	24.7752	24.7196	24.8832	24.8768	25.0059	24.9599	24.692	24.9315	0.0685329	0.0623639	-0.239455	0.847065	0.00213341
Tb927.10.3160	Hypothetical protein, conserved	3	3	23.1006	23.129	19.8339	23.0561	22.7979	23.2862	20.0226	23.0822	22.2799	22.2972	1.63097	1.52956	-0.0173229	0.988064	0.988142
Tb927.10.3170;Tb11.v5.0791	ABC transporter, putative;ABC transporter, putative	4	4	25.0089	25.2745	25.204	25.2984	25.4742	25.5011	25.4319	25.4328	25.1965	25.46	0.131313	0.0337581	-0.263541	0.833041	0.0240904
Tb927.10.3200	U2 splicing auxiliary factor, putative	4	4	26.0276	26.3297	26.3224	25.7218	26.7895	26.8382	26.6516	26.7294	26.1004	26.7522	0.288981	0.0805018	-0.651788	0.636491	0.0166715
Tb927.10.3210	Delta-1-pyrroline-5-carboxylate dehydrogenase, putative	4	4	29.12	28.6489	29.2189	28.8496	28.1138	27.9853	28.0834	28.0364	28.9593	28.0547	0.259222	0.0561483	0.904619	1.87205	0.00481426
Tb927.10.3230	CMGC/MAPK protein kinase, putative	2	3	23.5382	20.9284	20.2	23.9212	23.1725	23.1106	23.4184	19.7561	22.147	22.3644	1.85822	1.74396	-0.217447	0.860086	0.870128
Tb927.10.3260;Tb11.v5.0825	Long-chain-fatty-acid--CoA ligase 5 (EC 6.2.1.3) (Long-chain acyl-CoA synthetase 5) (LACS 5), putative	4	4	27.8637	27.6157	27.8174	27.5221	27.458	27.3141	27.4071	27.5165	27.7047	27.4239	0.162543	0.0857633	0.280777	1.21485	0.0319364
Tb927.10.3280	60S ribosomal proteins L38, putative	4	4	26.0463	25.4705	25.2333	25.6411	26.6796	26.886	27.1232	26.6249	25.5978	26.8284	0.342599	0.226382	-1.23063	0.426131	0.00161792
Tb927.10.3310	Hypothetical protein, conserved	4	3	23.6642	23.7001	23.8044	23.2721	23.643	23.3926	23.4065	19.832	23.6102	22.5685	0.233089	1.82796	1.04168	2.05863	0.338115
Tb927.10.3330	DDRGK domain containing protein, putative	4	4	23.6482	23.7363	23.7936	23.6423	23.6039	23.4202	23.4613	23.8091	23.7051	23.5736	0.0730104	0.175625	0.131504	1.09544	0.238787
Tb927.10.3380;Tb927.10.3370	60S acidic ribosomal protein P2, putative;60S acidic ribosomal protein P2, putative	4	4	25.8738	25.802	25.7696	25.8314	26.6869	26.4678	26.4255	26.5407	25.8192	26.5302	0.0442755	0.114758	-0.711009	0.610893	0.000381552
Tb927.10.3500	RNA-binding protein, putative	4	4	25.1535	25.1116	25.4038	24.3878	25.4954	25.3969	25.4141	25.1712	25.0142	25.3694	0.437044	0.138944	-0.355203	0.78176	0.20402
Tb927.10.3520;P62334	Protease regulatory ATPase subunit 4	4	4	26.5017	26.5983	26.4799	26.3069	26.536	26.4573	26.6384	26.6246	26.4717	26.5641	0.12133	0.0843998	-0.0923926	0.937966	0.263085
Tb927.10.3540	Hypothetical protein, conserved	4	4	22.4817	22.3197	22.191	22.3413	23.286	23.1731	23.487	22.657	22.3334	23.1508	0.119071	0.353884	-0.817362	0.567479	0.0143665
Tb927.10.3560	Arginine N-methyltransferase, putative	4	4	26.7514	26.7812	26.9082	27.1225	26.6422	26.3723	26.6399	26.8097	26.8908	26.616	0.168753	0.180901	0.274779	1.20981	0.0682801
Tb927.10.3570;Tb11.v5.1042	RNA editing exonuclease 2;RNA-editing complex protein, putative	4	4	24.1505	23.8705	24.0644	23.8529	23.8888	24.0428	24.1544	23.8284	23.9846	23.9786	0.146344	0.147902	0.00598118	1.00415	0.95602
Tb927.10.3640	Nuclear transmembrane protein, putative	4	4	26.5048	26.2283	26.4043	26.4621	26.3619	26.224	26.2833	26.2918	26.3999	26.2903	0.121571	0.0564929	0.109616	1.07894	0.173301
Tb927.10.3660;E9PV51;D3YZC2;F8WHD9;A0A0R4J1I3;O88559	Aspartate aminotransferase	4	4	29.2377	29.1193	29.1718	29.2924	28.7733	28.6801	28.8178	28.7868	29.2053	28.7645	0.0756059	0.0592822	0.440808	1.35736	0.000129232
Tb927.10.3670	Hypothetical protein, conserved	4	4	23.7087	23.5101	23.7299	23.6352	23.7867	23.4969	23.6316	23.6834	23.646	23.6496	0.0992496	0.1205	-0.00361943	0.997494	0.964574
Tb927.10.3700	AMP-activated protein kinase, gamma regulatory subunit	4	4	22.8411	22.6485	22.8549	22.7541	22.613	22.3113	22.4848	22.783	22.7746	22.548	0.095182	0.199563	0.226611	1.17008	0.104855
Tb927.10.3710;Tb11.v5.0761	Proteasome activator protein PA26;proteasome activator protein pa26, putative	4	4	28.2358	28.0775	28.2089	28.2805	28.2912	28.2602	28.5506	28.311	28.2007	28.3532	0.087256	0.133205	-0.15259	0.899634	0.111492
Tb927.10.3750	Endonuclease/Exonuclease/phosphatase family, putative	3	3	21.95	20.4179	21.2781	22.3209	21.8056	22.0548	22.2233	19.1866	21.4917	21.3176	0.835926	1.43097	0.174142	1.12829	0.842113
Tb927.10.3760	Vacuolar ATP synthase subunit d, putative	4	4	24.3018	24.3728	24.5625	24.106	24.4259	24.414	24.1153	24.5949	24.3358	24.3875	0.188623	0.199386	-0.0517272	0.964781	0.719239
Tb927.10.3780	Hypothetical protein, conserved	3	0	20.4572	22.4916	22.5491	22.079	19.9338	19.3822	19.6291	19.56	21.8942	19.6263	0.98064	0.229874	2.26796	4.81641	0.0163252
Tb927.10.3810	Nucleoporin NUP65	3	2	20.4161	22.3954	22.4263	22.0347	22.5774	22.3844	19.5211	19.4424	21.8181	20.9813	0.951449	1.73366	0.836794	1.78608	0.438707
Tb927.10.3820	Hypothetical protein, conserved	4	3	23.0265	23.3149	23.2777	23.0653	20.3152	23.0555	23.5806	22.9433	23.1711	22.4737	0.146244	1.46553	0.697429	1.62161	0.412233
Tb927.11.14130;Tb927.10.3840	Ribosomal protein L18, putative;60S ribosomal protein L18a, putative	4	4	28.0694	28.8542	28.8417	28.5836	30.2235	30.2416	30.0428	30.145	28.5872	30.1633	0.367051	0.0905683	-1.57602	0.335407	0.00232489
Tb927.10.390	DUF2407 ubiquitin-like domain containing protein, putative	4	4	26.5866	26.3163	26.9337	26.4949	26.2415	26.2912	25.9509	26.0997	26.5829	26.1458	0.259439	0.153208	0.437029	1.35381	0.0348594
Tb927.10.3900	CAMK/CAMKL family protein kinase, putative	4	4	24.0346	24.0997	24.4713	24.124	24.0096	24.3149	24.1736	23.9922	24.1824	24.1226	0.196292	0.152051	0.0598372	1.04235	0.647924
Tb927.10.3970	Hypothetical protein, conserved	4	4	22.2899	22.3679	22.2364	22.5004	22.7022	22.4367	22.5653	22.5909	22.3487	22.5738	0.114671	0.108992	-0.225131	0.855518	0.0294159
Tb927.10.3990;P54823	DHH1	4	4	30.9345	30.734	30.8686	30.8994	30.9237	30.7723	30.9169	30.9783	30.8591	30.8978	0.0876442	0.0880715	-0.0386613	0.973558	0.556631
Tb927.10.4000	Methylglutaconyl-CoA hydratase, mitochondrial precursor, putative	4	4	24.5578	23.994	24.3917	24.2418	23.7529	23.858	23.7063	24.0249	24.2963	23.8355	0.239313	0.141292	0.460801	1.37631	0.0219804
Tb927.10.4010	Hypothetical protein, conserved	4	3	22.3959	22.4589	22.347	22.527	22.876	23.3188	23.4148	20.1312	22.4322	22.4352	0.0780429	1.5538	-0.00297315	0.997941	0.997189
Tb927.10.4040	3-keto-dihydrosphingosine reductase	4	4	24.4469	24.4193	24.551	24.4803	24.1213	24.0695	24.0542	23.5352	24.4744	23.9451	0.0568608	0.274761	0.529323	1.44325	0.0282488
Tb927.10.4060	Ankyrin repeats (3 copies), putative	4	4	23.4931	23.5129	23.5733	23.8519	23.8318	23.9797	23.9952	24.209	23.6078	24.004	0.166235	0.155301	-0.396134	0.759892	0.0131984
Tb927.10.4110;Tb927.10.4120	60S ribosomal protein L30;60S ribosomal protein L30	4	4	28.1737	28.2754	28.304	28.3298	28.9843	28.9815	28.8997	28.849	28.2707	28.9286	0.0684025	0.0659919	-0.657904	0.633798	8.93473e-06
Tb927.10.4160	Predicted zinc finger protein	0	2	21.0231	20.377	20.3953	20.6423	19.9487	22.004	21.7291	19.4796	20.6094	20.7903	0.301148	1.26236	-0.180943	0.882126	0.796747
Tb927.10.4180	TFIIF-stimulated CTD phosphatase, putative	4	4	28.4309	28.3473	28.2363	28.3115	28.1869	28.1333	28.2131	28.0303	28.3315	28.1409	0.0808279	0.0808433	0.190607	1.14124	0.0157155
Tb927.10.4260	Hypothetical protein, conserved	1	2	20.4791	20.2733	20.1675	24.1062	20.3875	23.2395	22.8013	19.2463	21.2565	21.4187	1.90418	1.91568	-0.162134	0.893702	0.908361
Tb927.10.4270	Coatomer subunit zeta, putative	4	3	23.5588	23.685	23.3395	23.9145	23.8842	23.6427	24.2097	19.6379	23.6244	22.8436	0.240363	2.14974	0.78081	1.71809	0.521354
Tb927.10.450	Microtubule-binding protein MIP-T3, putative	0	4	20.2757	20.948	20.744	20.2456	22.6416	23.1449	23.3477	22.2955	20.5533	22.8574	0.348274	0.477984	-2.30409	0.202489	0.000362942
Tb927.10.4570;Tb927.10.4560;G3UXK8;G3UZ34;A2AH85;O08810	Elongation factor 2;elongation factor 2	4	4	32.8868	32.9889	33.1178	33.024	33.0338	32.8881	32.8799	32.9893	33.0044	32.9478	0.0954102	0.0759331	0.0566003	1.04001	0.390771
Tb927.10.4610	Dolicholphosphate-mannose synthase, putative	4	4	26.0326	25.9117	26.0148	25.8403	25.7839	25.7888	25.8585	25.7023	25.9498	25.7834	0.0904135	0.0639127	0.166484	1.12232	0.0271071
Tb927.10.4640	Eukaryotic translation initiation factor 3 subunit l	4	4	25.7331	26.1166	26.2784	26.2791	27.1519	27.1012	27.2841	27.1698	26.1018	27.1767	0.257444	0.077241	-1.07494	0.474692	0.00218924
Tb927.10.4690	Dynein light chain, putative	4	4	24.9414	24.6498	24.831	24.8758	24.5812	24.6169	25.0451	24.7446	24.8245	24.747	0.124968	0.210776	0.07753	1.05521	0.555339
Tb927.10.4710	Proteasome subunit beta type-2, putative	4	4	26.2045	26.2233	26.2254	26.4483	26.1837	26.4188	26.2917	26.3349	26.2754	26.3073	0.115679	0.097816	-0.0319133	0.978122	0.688588
Tb927.10.4740	Nucleolar RNA-binding protein, putative	2	0	20.6474	20.5686	22.449	23.6795	20.3415	20.8021	19.6198	19.117	21.8361	19.9701	1.50482	0.748505	1.86601	3.64523	0.0844414
Tb927.10.4760	Integral membrane protein DUF106, putative	4	4	24.1462	24.1524	23.9413	24.1996	24.2823	24.3348	24.4622	24.1979	24.1099	24.3193	0.114914	0.110698	-0.209411	0.86489	0.0393809
Tb927.10.4780	GPI inositol deacylase precursor	4	4	22.8278	22.678	22.7455	22.6259	22.9428	23.0926	23.1318	23.0844	22.7193	23.0629	0.087369	0.0826797	-0.343613	0.788065	0.00125832
Tb927.10.4820	Hypothetical protein, conserved	3	0	22.9158	20.8491	23.2708	22.9137	19.6065	20.0464	20.1852	20.1714	22.4873	20.0024	1.10497	0.271211	2.48494	5.5981	0.0175008
Tb927.10.4850	Hypothetical protein, conserved	4	4	25.133	24.8407	25.0723	24.9901	24.7835	24.9107	25.1014	24.9437	25.009	24.9348	0.126572	0.130757	0.0741953	1.05277	0.446024
Tb927.10.4900	TPR-repeat-containing chaperone protein DNAJ, putative	4	4	24.9451	24.8956	24.9261	25.2152	25.3124	25.2386	25.3647	25.5597	24.9955	25.3688	0.147867	0.137378	-0.373331	0.771998	0.0101938
Tb927.10.4940;Tb11.v5.0596	Nuclear Dbf2-related kinase;serine/threonine protein kinase, putative	4	4	25.9984	26.0748	26.0052	26.2218	26.1673	26.2293	26.3942	26.2986	26.075	26.2724	0.103751	0.0973307	-0.197324	0.872167	0.0323824
Tb927.10.4980	Ubiquitin-like protein DSK2, putative	4	4	25.1852	25.5536	25.5258	25.7158	25.3614	25.1546	25.3188	25.6136	25.4951	25.3621	0.222967	0.18991	0.132984	1.09656	0.399674
Tb927.10.5000	Hypothetical protein, conserved	4	1	21.9398	21.9928	22.0109	22.0616	21.6443	19.5137	19.8531	20.0419	22.0012	20.2632	0.0502639	0.946318	1.73801	3.33574	0.03472
Tb927.10.5010;Q8K0D5	Elongation factor G1, mitochondrial, putative	4	4	23.7614	23.4127	23.8506	23.6032	23.3918	23.515	23.5539	23.4527	23.657	23.4784	0.192311	0.0711792	0.178642	1.13182	0.160037
Tb927.10.5020	Eukaryotic translation initiation factor 4E type 5	4	2	24.582	24.81	24.7519	25.0169	24.5473	24.2959	19.3599	20.0827	24.7902	22.0715	0.179428	2.73163	2.71875	6.583	0.140408
Tb927.10.5030;Tb927.7.3680	Ubiquitin/ribosomal protein S27a, putative;ubiquitin/ribosomal protein S27a, putative	4	4	24.152	25.0902	24.6753	24.096	25.6628	25.8273	25.9533	25.4972	24.5034	25.7351	0.470219	0.198279	-1.23178	0.425793	0.00829741
Tb927.10.5050	Mitochondrial ATP synthase epsilon chain, putative	4	2	22.9741	22.8298	23.1245	23.06	22.5495	22.6531	19.6671	20.2899	22.9971	21.2899	0.127415	1.53604	1.70718	3.26522	0.112335
Tb927.10.5120	KREPA6	4	3	22.9955	22.6302	23.0313	22.8403	22.7443	22.7112	22.6759	19.2844	22.8743	21.8539	0.182668	1.71325	1.02038	2.02846	0.319813
Tb927.10.5140;Q0VBH4;F8WI90;Tb11.02.5050b;F8VQL0;Q62270;Q922K9;P05480;Q62190;P16056	Mitogen-activated protein kinase 6	4	4	27.2905	27.3061	27.2668	27.2982	27.1268	27.2095	27.5345	27.2822	27.2904	27.2882	0.0169848	0.176028	0.00216877	1.0015	0.981946
Tb927.10.520	Mitochondrial ATP synthase subunit, putative	3	1	20.287	22.886	23.169	23.3754	20.2757	19.4489	19.4343	22.8912	22.4294	20.5125	1.44226	1.63384	1.91685	3.77598	0.129815
Tb927.10.5230;Tb11.v5.0234	ADP-ribosylation factor, putative;ADP-ribosylation factor-like protein, putative	4	4	24.7275	24.8513	24.7753	24.7561	24.8431	24.6609	24.3079	24.8397	24.7776	24.6629	0.0529435	0.251504	0.114706	1.08275	0.432941
Tb927.10.5260;Tb11.v5.0497	C2 domain containing protein, putative;hypothetical protein, conserved	4	3	22.4255	22.3479	22.2702	22.4143	22.1274	19.7749	22.3354	22.3365	22.3645	21.6435	0.0716085	1.24964	0.720933	1.64825	0.332328
Tb927.10.530	Plasma-membrane choline transporter, putative	4	3	23.66	23.384	23.2799	23.4986	23.1735	19.9887	23.4524	23.4913	23.4557	22.5265	0.162913	1.69774	0.929188	1.9042	0.35428
Tb927.10.5350;Tb11.v5.0242;Tb11.v5.0241	Dynein heavy chain, putative;dynein heavy chain, putative	4	4	26.3883	26.3961	26.4653	26.4689	26.2807	26.2332	26.5285	26.3738	26.4297	26.354	0.043384	0.130142	0.0756279	1.05382	0.337397
Tb927.10.5370;Tb927.10.5360	40S ribosomal protein S10, putative;40S ribosomal protein S10, putative	4	4	27.3782	27.6451	27.9059	27.3528	28.9224	28.8277	28.931	28.7227	27.5705	28.851	0.25977	0.097505	-1.28044	0.411671	0.000939163
Tb927.10.5380;Tb11.v5.0337	Intraflagellar transport protein 122;hypothetical protein, conserved	4	4	27.123	26.9935	27.2636	27.0799	27.0681	26.974	26.9391	27.04	27.115	27.0053	0.112753	0.0592053	0.109662	1.07898	0.151601
Tb927.10.5400	Hypothetical protein, conserved	2	3	20.974	21.5049	21.9758	19.9874	21.8515	21.8328	20.0455	22.2929	21.1105	21.5057	0.85328	0.99642	-0.395159	0.760405	0.569433
Tb927.10.5430	Flagellar C1a complex subunit C1a-32, putative	4	4	23.2545	23.1022	22.9682	23.568	23.0771	23.4234	23.4707	23.748	23.2232	23.4298	0.257899	0.275297	-0.206557	0.866603	0.31563
Tb927.10.5450	ISWI complex protein	4	4	25.4047	25.5455	25.5248	25.1608	25.8745	25.4795	25.4446	25.6783	25.409	25.6192	0.176701	0.19891	-0.210261	0.864381	0.165747
Tb927.10.5480;Tb927.10.5460	60S ribosomal protein L24, putative;60S ribosomal protein L24, putative	4	4	25.5919	26.4599	26.5743	26.27	27.9648	28.2615	28.467	27.6691	26.224	28.0906	0.439681	0.348516	-1.86657	0.274226	0.000685929
Tb927.10.5520	AmmeMemoRadiSam system protein B, putative	4	4	25.6504	25.5827	25.7827	25.7315	25.4455	25.3601	25.1129	25.5978	25.6868	25.3791	0.0882465	0.202862	0.307779	1.2378	0.0483832
Tb927.8.1110;Tb927.10.5610	40S ribosomal protein S9, putative;40S ribosomal protein S9, putative	4	4	26.828	26.9543	27.4014	26.394	27.8548	27.3031	28.2652	27.6974	26.8944	27.7801	0.414497	0.398006	-0.885726	0.541215	0.0216345
Tb927.10.5630	Hypothetical protein, conserved	4	4	24.8169	24.7434	24.9357	24.7492	24.5769	24.668	24.4908	24.4699	24.8113	24.5514	0.0893784	0.0904921	0.259874	1.19737	0.00645756
Tb927.10.5670	N-acetyltransferase subunit Nat1, putative	4	4	26.4903	26.5959	26.5607	26.5988	26.7996	26.525	26.6471	26.7704	26.5614	26.6855	0.0504724	0.125781	-0.124103	0.917574	0.142061
Tb927.10.5680	Procyclin-associated gene 1 (PAG1) protein, putative	3	3	23.3863	23.0827	20.6434	23.1702	23.286	23.144	19.7448	23.0169	22.5707	22.2979	1.29114	1.70563	0.27273	1.20809	0.807859
Tb927.10.5690	Procyclin-associated gene 2 (PAG2) protein, putative	4	4	23.8776	24.1809	23.9881	23.9477	24.0667	23.4009	23.9183	24.0212	23.9986	23.8518	0.129808	0.306912	0.146791	1.1071	0.427607
Tb927.10.5770	Valosin-containing protein	4	4	29.3612	29.2207	29.5118	29.2685	29.4584	29.2075	29.3111	29.3789	29.3406	29.339	0.128209	0.10633	0.00154764	1.00107	0.985796
Tb927.10.5790	Hypothetical protein, conserved	4	4	25.5612	25.8103	25.8152	25.722	25.636	25.4229	25.5914	25.7	25.7272	25.5876	0.118658	0.118476	0.139578	1.10158	0.147003
Tb927.10.5810	The ARF-like 2 binding protein BART, putative	4	4	30.6645	30.5229	30.8072	30.4737	30.4417	30.3962	30.4294	30.7255	30.6171	30.4982	0.150332	0.152734	0.118856	1.08587	0.309816
Tb927.10.5840	Translation elongation factor 1-beta, putative	4	4	28.9056	28.7484	29.1159	29.0468	29.037	28.9252	28.9804	29.0312	28.9542	28.9935	0.162708	0.0521372	-0.0392763	0.973143	0.672002
Tb927.10.5860	Hypothetical protein, conserved	4	2	23.0602	23.2614	23.4103	23.7213	23.6548	22.9279	20.3665	20.2114	23.3633	21.7902	0.278452	1.75978	1.57314	2.97552	0.171196
Tb927.10.5870	Hypothetical protein, conserved	3	4	22.8375	22.7328	20.6073	23.1164	22.9903	22.5512	23.0526	23.1516	22.3235	22.9364	1.15555	0.265265	-0.612933	0.653866	0.370598
Tb927.10.5880	Proteophosphoglycan, putative	4	4	24.7114	24.8334	24.8801	24.385	25.1581	25.0876	25.0261	24.9412	24.7025	25.0532	0.223304	0.0921173	-0.350783	0.784158	0.0440292
Tb927.10.5980	Leucine-rich repeat protein (LRRP), putative	2	2	20.7902	22.7164	20.4483	22.316	20.398	20.457	22.8008	22.3988	21.5677	21.5136	1.11612	1.2651	0.0541063	1.03822	0.950972
Tb927.10.6020	Hypothetical protein, conserved	4	4	24.3456	24.3111	24.0302	24.3178	24.2335	24.3579	24.4475	24.5277	24.2512	24.3917	0.148077	0.126183	-0.140476	0.90722	0.200022
Tb927.10.6050;Tb11.v5.0198;Tb11.v5.0197	Clathrin heavy chain;clathrin heavy chain, putative	4	4	32.2022	32.0797	32.3103	32.05	31.7545	31.7147	31.6819	31.7525	32.1605	31.7259	0.119601	0.0345728	0.434642	1.35158	0.00359022
Tb927.10.6070	Universal minicircle sequence binding protein 1	4	4	27.4654	27.5938	27.6493	27.2478	28.0418	27.8697	27.5971	27.4178	27.4891	27.7316	0.17835	0.278012	-0.242536	0.845258	0.200644
Tb927.10.6150;Tb11.v5.0207	Neurobeachin/beige protein, putative;neurobeachin/beige protein, putative	4	3	21.6225	21.8263	21.7385	22.0555	21.1178	21.332	21.4564	19.0524	21.8107	20.7396	0.1833	1.13351	1.07106	2.10098	0.15436
Tb927.10.6160	Sec34-like family, putative	4	4	24.5188	24.3341	24.2851	24.4955	24.3068	24.4118	24.2053	24.0541	24.4084	24.2445	0.116163	0.152404	0.163842	1.12027	0.14159
Tb927.10.6220	5-3 exoribonuclease D	2	2	20.9907	21.5017	22.3082	20.054	21.7846	19.6688	19.3298	21.8346	21.2137	20.6545	0.944373	1.34118	0.559183	1.47343	0.523568
Tb927.10.6230	MORN repeat containing protein	4	4	24.6814	24.4399	24.5231	24.7111	24.3715	24.1524	24.3565	24.4852	24.5889	24.3414	0.129132	0.138475	0.247444	1.1871	0.0401002
Tb927.10.6260;Tb11.v5.0279	ATP-dependent DEAD/H RNA helicase, putative;ATP-dependent DEAD/H RNA helicase, putative	0	2	20.4269	20.0702	20.3755	19.9789	22.3646	19.8148	22.0858	19.767	20.2129	21.008	0.221621	1.41019	-0.795184	0.57627	0.342999
Tb927.10.6360	Hypothetical protein, conserved	4	4	23.2021	23.593	23.3853	23.1577	23.3546	23.3613	23.6454	23.7404	23.3345	23.5254	0.198476	0.197228	-0.19088	0.876071	0.221407
Tb927.10.6510;Tb927.10.6400	Chaperonin HSP60, mitochondrial precursor;chaperonin HSP60, mitochondrial precursor	4	4	32.4331	32.2673	32.5915	32.2163	32.6661	32.5947	32.4345	32.6357	32.3771	32.5828	0.170266	0.103065	-0.205718	0.867107	0.0942735
Tb927.10.6410	DNA mismatch repair protein MSH6, putative	2	3	22.4193	20.1388	19.9319	22.5277	22.3588	22.487	23.2189	19.9611	21.2544	22.0064	1.41092	1.41521	-0.752029	0.593768	0.480143
Tb927.10.6440	Phosphomannomutase	4	3	23.8869	24.0249	24.203	24.1539	23.4228	23.5578	19.4284	23.6317	24.0672	22.5102	0.141733	2.05633	1.55701	2.94243	0.227181
Tb927.10.6490	KIAA1430 homologue, putative	4	4	23.6567	23.675	23.9097	23.751	23.8379	23.7336	23.5746	23.9144	23.7481	23.7651	0.115215	0.147054	-0.0170357	0.988261	0.861623
Tb927.10.650	TAX-2	4	4	24.7378	24.5125	24.6146	24.4126	24.4427	24.4004	24.5117	24.3473	24.5694	24.4255	0.139312	0.0694195	0.143873	1.10487	0.131619
Tb927.10.6550	Poly(ADP-ribose) polymerase and DNA-Ligase Zn-finger region/Zinc-finger (CX5CX6HX5H) motif containing protein, putative	3	4	22.7905	21.1559	22.7905	22.582	22.8116	22.7604	22.1184	22.7033	22.3297	22.5984	0.788679	0.323035	-0.268695	0.83007	0.562741
Tb927.10.6610	Chaperone protein DnaJ, putative	4	4	24.4358	24.4087	24.4371	24.6251	24.2007	24.229	24.712	24.4522	24.4767	24.3985	0.0997921	0.237387	0.078199	1.0557	0.576192
Tb927.10.6630	ATP-dependent RNA helicase DBP2A, putative	4	4	24.6662	24.9029	24.7159	24.6514	25.1593	24.8567	25.1084	25.1203	24.7341	25.0612	0.115875	0.138026	-0.327103	0.797136	0.011542
Tb927.10.6640	Transmembrane emp24 domain-containing protein	4	4	26.7392	27.0973	26.9371	26.9982	27.0882	27.1635	27.3463	27.1518	26.9429	27.1874	0.151025	0.110946	-0.244507	0.844104	0.0434881
Tb927.10.6670	Dynein light chain, putative	2	2	23.7925	23.7565	20.6108	20.9163	24.2663	23.9644	19.5033	19.282	22.269	21.754	1.74292	2.7309	0.515042	1.42904	0.763134
Tb927.10.6680	Member of the NOL1/NOP2/sun family of proteins	3	4	21.2112	22.9232	23.0158	23.0695	23.925	23.4012	23.7622	23.7323	22.5549	23.7052	0.897832	0.219626	-1.15024	0.450549	0.079579
Tb927.10.6780	Vacuolar protein sorting-associated protein 45, putative	4	4	24.8598	24.7413	25.0053	24.7316	24.7484	24.5482	24.9135	24.7679	24.8345	24.7445	0.127932	0.150173	0.0900043	1.06437	0.397556
Tb927.10.6800;Q9QXB9;P32233	Developmentally regulated GTP-binding protein, putative	4	4	27.1923	27.3247	27.333	27.5815	27.6139	27.6017	27.7985	27.7039	27.3579	27.6795	0.162387	0.091509	-0.321592	0.800186	0.0199144
Tb927.10.6810	Guanylate kinase, putative	4	4	23.6234	23.5609	23.6874	23.6678	23.7055	23.666	23.8537	23.938	23.6349	23.7908	0.056117	0.127101	-0.155866	0.897593	0.0861995
Tb927.10.6820	Hypothetical protein, conserved	4	4	23.9872	24.6983	24.3431	24.2403	23.981	24.2236	24.2874	24.385	24.3172	24.2193	0.294788	0.172133	0.0979717	1.07027	0.591645
Tb927.10.6840	Hypothetical protein, conserved	4	4	26.3396	26.1316	26.467	26.1311	26.2044	26.0947	26.248	26.4475	26.2673	26.2486	0.165403	0.147445	0.0186698	1.01302	0.871787
Tb927.10.6870	Short-chain dehydrogenase, putative	4	4	24.025	23.2703	23.9322	24.1333	24.0957	23.7158	24.0371	23.7782	23.8402	23.9067	0.388719	0.18771	-0.0664981	0.954953	0.772276
Tb927.10.6970;Tb927.10.6940	Serine peptidase, Clan SC, Family S9B;Dipeptidyl-peptidase 8-like, putative	4	4	26.1773	26.1204	26.269	26.1405	25.7261	25.6006	25.6574	25.5891	26.1768	25.6433	0.0658326	0.0627567	0.533507	1.44744	2.35247e-05
Tb927.10.6960;Tb927.10.6920;Tb10.v4.0248	Hypothetical protein, conserved;hypothetical protein;hypothetical protein	4	4	25.3678	25.2889	25.3409	25.5637	25.2053	25.5022	25.4762	25.613	25.3903	25.4492	0.120117	0.173083	-0.0588629	0.96002	0.598907
Tb927.10.6990	Hypothetical protein, conserved	3	4	22.9307	20.8401	22.7506	23.0031	22.7523	22.5863	22.7171	22.6277	22.3811	22.6709	1.03283	0.07699	-0.289727	0.818057	0.614489
Tb927.10.7020	Acid phosphatase, putative	4	4	25.0553	24.9317	25.0404	24.9702	24.892	24.7412	25.0396	24.5339	24.9994	24.8017	0.058422	0.216107	0.197724	1.14689	0.163716
Tb927.10.7060	Nucleoporin NUP96	4	4	26.2531	26.235	26.3246	26.2988	26.2691	26.3328	26.1098	26.309	26.2779	26.2552	0.0411088	0.100405	0.0226662	1.01584	0.697638
Tb927.10.7090	Alternative oxidase, mitochondrial	4	4	28.4783	28.5355	28.583	28.1455	28.7757	28.6371	28.7362	28.627	28.4356	28.694	0.198035	0.0734244	-0.258445	0.835989	0.0738181
Tb927.10.7110	Inositol-3-phosphate synthase, putative	4	4	24.9289	24.7833	25.1458	24.9276	24.9387	24.7569	24.6886	24.9194	24.9464	24.8259	0.149464	0.122556	0.120493	1.08711	0.260634
Tb927.10.7120	Hypothetical protein, conserved	4	4	23.9106	23.7171	23.8133	23.8757	23.8414	23.8335	24.188	24.078	23.8292	23.9852	0.084849	0.176439	-0.156056	0.897475	0.180897
Tb927.10.7130	Hypothetical protein, conserved	4	4	23.3152	23.2554	23.4656	23.6541	23.5445	23.3336	23.5322	23.4437	23.4226	23.4635	0.177917	0.097548	-0.0409087	0.972043	0.704629
Tb927.10.7140	Membrane-bound acid phosphatase 2	4	4	23.6301	23.8866	23.753	23.9774	24.0458	23.9461	23.8431	23.8116	23.8118	23.9116	0.152209	0.106293	-0.0998411	0.933136	0.328095
Tb927.10.720	PB1 domain containing protein, putative	4	4	22.5635	22.5732	22.7787	23.0098	22.8593	22.5367	23.34	22.5468	22.7313	22.8207	0.210538	0.377191	-0.0894299	0.939894	0.697032
Tb927.10.7200	TPR repeat, putative	4	4	23.841	23.744	23.8889	23.9626	24.2489	24.2879	24.4936	24.3392	23.8591	24.3424	0.0916324	0.107398	-0.483272	0.715353	0.000530001
Tb927.10.7230;Tb11.v5.0615	Flagellar Member 1	4	4	28.1888	28.1999	28.108	28.0727	27.9271	27.7298	27.8941	27.9369	28.1424	27.872	0.0618955	0.0965196	0.270394	1.20614	0.00497214
Tb927.10.730;Tb11.v5.0822	ATP synthase, putative;ATP synthase, putative	4	4	26.6348	26.4028	26.5835	26.4023	26.1927	26.1799	26.4847	26.1563	26.5059	26.2534	0.121079	0.154905	0.252456	1.19123	0.0446658
Tb927.10.7340;Tb927.10.7330	40S ribosomal protein S24E, putative;40S ribosomal protein S24E, putative	4	4	24.5923	25.0369	25.1684	25.3438	26.0456	26.6687	27.0921	25.746	25.0354	26.3881	0.321032	0.606635	-1.35275	0.391546	0.0131294
Tb927.10.7350	Hypothetical protein, conserved	4	4	23.7803	23.7965	23.817	24.0577	23.9044	24.0053	23.9845	24.1104	23.8629	24.0012	0.130758	0.0848351	-0.138293	0.908594	0.1345
Tb927.10.740;Tb11.v5.0749;Tb11.v5.0750	Structural maintenance of chromosome 4, putative	3	3	21.2209	22.68	22.8957	22.9296	23.1096	23.2877	19.7787	23.2647	22.4315	22.3602	0.814617	1.72281	0.0713471	1.0507	0.943684
Tb927.10.7410	Succinyl-CoA ligase [GDP-forming] beta-chain, putative	4	4	28.3887	28.1061	28.4566	28.1111	27.918	27.6225	27.7426	27.8908	28.2656	27.7935	0.183427	0.137594	0.472153	1.38718	0.00732024
Tb927.10.7420	Bromodomain factor 2 protein, putative	4	4	24.3981	24.0087	24.3748	24.6474	24.1763	24.5138	24.5578	23.9468	24.3572	24.2987	0.263061	0.289943	0.0585674	1.04143	0.774973
Tb927.10.7440	MTR4	4	4	24.7662	24.6493	24.8832	24.6551	25.0073	24.6375	25.0803	24.8853	24.7385	24.9026	0.11047	0.19415	-0.164122	0.892472	0.204533
Tb927.10.7450	Ribosomal RNA processing protein 41A	2	1	22.444	20.1665	19.8705	22.6371	20.6461	20.184	20.0728	22.4296	21.2795	20.8331	1.46326	1.09286	0.446411	1.36265	0.643642
Tb927.10.7470	RNA-binding protein, putative	2	1	22.7783	20.8282	20.4401	22.7397	22.4957	19.7394	19.5669	19.4589	21.6966	20.3152	1.23707	1.45821	1.38136	2.60515	0.199923
Tb927.10.7500;Q80WS3	Fibrillarin	4	4	25.1712	25.6408	25.8312	25.023	26.1679	26.189	25.8375	26.1228	25.4165	26.0793	0.381788	0.163546	-0.66278	0.63166	0.0324219
Tb927.10.7510	Chromatin binding protein, putative	4	4	24.2038	24.008	23.845	23.8598	23.9749	23.7276	24.1096	24.116	23.9792	23.9821	0.166872	0.181656	-0.0029031	0.99799	0.981989
Tb927.10.7550	Hypothetical protein, conserved	4	4	24.0913	24.0309	24.2465	24.1585	23.9047	24.0064	24.1299	24.0545	24.1318	24.0239	0.0925133	0.0943086	0.10791	1.07767	0.15347
Tb927.10.7570;Tb11.v5.0774	Dihydrolipoamide acetyltransferase E2 subunit, putative	4	4	27.0532	26.7351	27.2954	26.9773	26.3908	26.25	26.6514	26.3152	27.0152	26.4018	0.230867	0.176066	0.613397	1.52986	0.00642917
Tb927.10.7580	Hypothetical protein, conserved	0	2	20.8011	20.7464	20.3012	20.4234	20.4062	20.8619	20.846	19.3252	20.568	20.3598	0.243752	0.721345	0.208218	1.15526	0.615919
Tb927.10.7620	Mitochondrial ATP-dependent zinc metallopeptidase, putative	1	2	21.5465	20.3336	20.005	20.6213	21.2835	21.4942	19.9469	19.6418	20.6266	20.5916	0.662954	0.932935	0.0350085	1.02456	0.953413
Tb927.10.7630	Transportin2- like protein	4	4	24.4938	24.3709	24.4887	24.5328	24.3729	24.3782	24.3988	24.5181	24.4716	24.417	0.0699322	0.0683238	0.0545769	1.03855	0.306955
Tb927.10.7680	GTPase activating protein, putative	4	4	26.3759	26.0904	25.9951	26.2787	26.5516	25.9083	26.4531	26.2654	26.185	26.2946	0.173427	0.283573	-0.109595	0.926848	0.538961
Tb927.10.7690	Rib72 protein- like protein	4	4	26.0129	25.9573	25.8591	25.7907	25.7163	25.7496	25.4154	25.5187	25.905	25.6	0.0992278	0.15977	0.305004	1.23542	0.0227666
Tb927.10.7700	ATP-binding cassette protein subfamily G	3	0	20.5236	21.7785	23.1786	21.3597	20.2138	19.6029	19.7901	18.9632	21.7101	19.6425	1.10928	0.520022	2.06759	4.19186	0.025344
Tb927.10.7730	Domain of unknown function (DUF4496), putative	2	4	22.5029	22.4134	20.6471	20.3416	22.528	22.6904	22.8131	22.6226	21.4762	22.6635	1.14121	0.119906	-1.18728	0.439129	0.128355
Tb927.10.7740	Protein transport protein SEC23	4	4	24.772	24.4908	24.8055	24.5568	24.6412	24.8286	24.6181	24.6797	24.6563	24.6919	0.155928	0.0946114	-0.0356056	0.975622	0.712462
Tb927.10.7750	Hypothetical protein, conserved	3	4	22.4272	22.5417	20.3492	22.4943	22.276	22.7899	23.2407	22.9109	21.9531	22.8044	1.07027	0.400472	-0.851304	0.554284	0.213667
Tb927.10.7790	Ubiquitin fusion degradation protein, putative	2	2	22.966	20.4503	20.8447	23.74	22.5391	22.9306	20.2562	19.605	22.0003	21.3327	1.60174	1.64845	0.667558	1.58838	0.58249
Tb927.10.7820	Hypothetical protein, conserved	2	2	22.045	20.4494	20.3539	21.9055	21.6807	21.6574	19.816	19.7027	21.1885	20.7142	0.911141	1.10356	0.474284	1.38923	0.532911
Tb927.10.7860	Hypothetical protein, conserved	4	1	22.978	23.0207	23.1493	22.6292	22.2742	20.1956	19.5219	19.2054	22.9443	20.2993	0.222329	1.37983	2.64508	6.25531	0.0295954
Tb927.10.7880	Sperm tail/Sperm tail C-terminal domain containing protein, putative	3	2	20.9819	24.7629	24.7796	24.4403	24.7058	24.7197	19.6852	19.9555	23.7412	22.2665	1.84613	2.8268	1.47464	2.77913	0.421119
Tb927.10.790	Vesicle-associated membrane protein, putative	4	4	24.8131	24.5704	24.8124	24.7954	24.2949	24.4766	24.0939	24.4035	24.7478	24.3172	0.118561	0.166564	0.430588	1.34778	0.00703093
Tb927.10.7920	Hypothetical protein, conserved	4	4	24.4904	24.4977	24.4357	24.4952	24.2145	24.4898	24.316	24.4221	24.4797	24.3606	0.0295205	0.120845	0.119133	1.08608	0.141484
Tb927.10.7930	2,3-bisphosphoglycerate-independent phosphoglycerate mutase	4	4	29.848	29.6858	29.8033	29.748	29.5286	29.454	29.3956	29.4874	29.7713	29.4664	0.0701229	0.0561949	0.304924	1.23535	0.000608347
Tb927.10.7940	Methyltransferase, putative	3	2	23.1637	23.2072	20.0706	23.2323	23.1688	20.354	23.8771	19.7216	22.4185	21.7804	1.56547	2.04916	0.638089	1.55627	0.639449
Tb927.10.7960	Hypothetical protein, conserved	2	1	21.0313	21.9119	21.9256	20.6123	20.4287	19.8733	19.3729	21.8952	21.3703	20.3925	0.656034	1.09066	0.977792	1.96945	0.185962
Tb927.10.7990	Replication factor C subunit 3, putative	4	4	23.8037	23.7804	23.8196	24.2304	24.0256	24.2049	24.4607	24.226	23.9085	24.2293	0.215218	0.178573	-0.320764	0.800646	0.0630769
Tb927.10.8000	Hypothetical protein, conserved	4	4	24.5468	24.7026	24.5261	24.5027	24.7445	24.5555	24.5626	24.3846	24.5695	24.5618	0.0904862	0.146993	0.00772957	1.00537	0.932122
Tb927.10.8020	Prolyl endopeptidase	4	4	28.6142	28.3115	28.5751	28.5222	27.8663	27.7523	27.7888	27.9493	28.5058	27.8392	0.134909	0.0874627	0.666589	1.58732	0.000363197
Tb927.10.8030	Hypothetical protein, conserved	4	4	25.1751	24.7543	25.1786	25.0236	24.0308	24.2961	24.5135	24.437	25.0329	24.3193	0.199262	0.212398	0.713585	1.63987	0.00274072
Tb927.10.8040	Beta adaptin, putative	4	4	27.7844	27.7814	27.844	27.8062	27.7779	27.6062	27.6905	27.5809	27.804	27.6639	0.028837	0.0892926	0.140157	1.10202	0.0459228
Tb927.10.8060	SET domain containing protein, putative	4	4	24.2056	23.9723	24.0551	24.0439	24.334	24.1382	24.3162	23.5422	24.0692	24.0827	0.0980427	0.371024	-0.0134309	0.990734	0.948096
Tb927.10.8080	Uncharacterized conserved protein (DUF2042), putative	4	4	25.6646	25.379	25.5261	25.4934	25.4077	25.3812	25.227	25.4258	25.5158	25.3604	0.117554	0.0907976	0.155399	1.11373	0.0842938
Tb927.10.8090	Hypothetical protein, conserved	3	0	21.8534	22.9723	22.8779	19.9933	20.0882	19.2179	19.913	19.3376	21.9242	19.6392	1.3834	0.426242	2.28508	4.87392	0.040215
Tb927.10.810	Pentatricopeptide repeat domain containing protein, putative	4	4	23.2014	22.6431	23.5837	22.7801	23.1123	23.078	23.1733	23.8044	23.0521	23.292	0.426668	0.343858	-0.239926	0.846789	0.416337
Tb927.10.8110	Protein of unknown function (DUF2453), putative	3	2	22.5327	22.1292	20.6914	22.1161	22.2577	22.0623	20.2884	19.963	21.8674	21.1429	0.807444	1.18467	0.7245	1.65233	0.356115
Tb927.10.8140	EVE domain containing protein, putative	1	3	21.8495	21.0894	20.3346	20.423	21.7596	21.6975	21.9043	19.5274	20.9241	21.2222	0.702929	1.1332	-0.298071	0.813339	0.673502
Tb927.10.8170	Nucleoporin NUP144	4	4	26.1391	26.0718	26.3122	26.1778	26.214	26.2002	26.2493	26.166	26.1752	26.2074	0.101301	0.0344653	-0.0321359	0.977971	0.583043
Tb927.10.8190	T-complex protein 1, theta subunit, putative	4	4	29.5023	29.5645	29.5084	29.6121	29.5946	29.5844	29.5965	29.6554	29.5468	29.6077	0.0517501	0.0322211	-0.0608864	0.958675	0.102009
Tb927.10.820	Hypothetical protein, conserved	4	4	23.5702	23.7162	23.4303	23.6716	23.693	23.4876	23.3437	23.8392	23.5971	23.5909	0.126845	0.21899	0.00621757	1.00432	0.962785
Tb927.10.8200	Ribosomal protein L1p/L10e family, putative	4	4	24.2359	24.3401	24.3535	24.2623	24.8644	24.7787	24.8852	24.8426	24.2979	24.8427	0.0576909	0.0461076	-0.544805	0.685484	9.01781e-06
Tb927.10.8240	Hypothetical protein, conserved	4	4	23.9388	23.7869	23.7289	23.9433	23.9497	23.7311	23.8472	24.0951	23.8495	23.9057	0.108386	0.15461	-0.0562853	0.961737	0.575272
Tb927.10.8270;Tb927.10.8290;Tb11.v5.0877	Eukaryotic translation initiation factor 3 subunit c;eukaryotic translation initiation factor 3 subunit c;eukaryotic translation initiation factor 3 subunit 8, putative	4	4	27.6598	27.553	27.7432	27.4531	28.0876	27.8208	27.6907	27.9837	27.6023	27.8957	0.126275	0.175287	-0.29343	0.81596	0.0383464
Tb927.10.830	Adenylate kinase, putative	4	4	26.2753	26.5676	26.456	26.4563	26.0815	26.1181	26.4125	26.4154	26.4388	26.2569	0.12099	0.181999	0.181919	1.13439	0.154379
Tb927.10.840;Tb11.v5.0753	Flagellum attachment zone protein 6;hypothetical protein, conserved	4	4	26.6339	26.6736	26.503	26.5477	26.2383	26.4317	26.4902	26.4934	26.5895	26.4134	0.078061	0.120127	0.176133	1.12985	0.0558728
Tb927.10.8410	Hypothetical protein, conserved	1	2	22.6634	20.7248	20.0226	20.754	22.4254	22.3447	19.5182	20.3409	21.0412	21.1573	1.1331	1.4573	-0.116062	0.922703	0.904283
Tb927.10.8420	Phosphatidylinositol 3-kinase tor1	2	4	22.013	20.6507	20.4029	22.1085	21.9499	21.9878	21.7949	22.1027	21.2938	21.9588	0.892261	0.127162	-0.66504	0.630671	0.233053
Tb927.10.8430	40S ribosomal protein S12, putative	4	4	28.3026	28.2284	28.4841	28.5788	29.0364	28.8939	29.1014	28.858	28.3985	28.9724	0.16121	0.11542	-0.573946	0.671777	0.00163457
Tb927.10.8540	Chaperone protein DnaJ, putative	4	4	26.362	26.4461	26.2374	26.5114	26.7565	26.6499	26.9075	26.6532	26.3892	26.7418	0.118238	0.121038	-0.352541	0.783203	0.00590509
Tb927.10.8590	Flagellum transition zone component	2	1	20.7189	22.4575	22.6013	20.2639	20.471	20.3889	22.2742	19.4328	21.5104	20.6417	1.19266	1.18596	0.868721	1.82604	0.341435
Tb927.10.8600	Vps54-like protein, putative	3	0	20.1887	23.5772	23.4744	23.2491	20.9914	20.0967	19.8093	19.0899	22.6223	19.9968	1.6282	0.786754	2.62553	6.17112	0.0399584
Tb927.10.8630	Sucrase/ferredoxin-like, putative	4	4	25.4284	25.5604	25.3125	24.6563	23.7517	23.9069	24.305	23.9874	25.2394	23.9878	0.401732	0.233011	1.25165	2.38114	0.00332832
Tb927.10.8640	Galactose oxidase, central domain containing protein, putative	4	4	24.5782	24.3246	24.385	24.5544	24.1239	24.1849	24.4731	24.3672	24.4606	24.2873	0.124997	0.16133	0.173285	1.12762	0.143483
Tb927.10.8720	CCR4-NOT transcription complex subunit 10, putative	4	4	26.0678	25.7786	26.0706	26.1287	25.9315	25.9973	26.174	26.0521	26.0114	26.0387	0.157746	0.102759	-0.0273318	0.981233	0.782858
Tb927.10.8730	ABC1 family, putative	2	4	19.8196	21.1384	19.1322	20.0421	20.0882	20.089	21.6957	19.932	20.0331	20.4512	0.83242	0.832904	-0.418141	0.748388	0.504245
Tb927.10.8780	AAA domain containing protein, putative	4	4	25.8512	25.8752	25.9662	25.7716	25.8366	25.8353	25.911	25.8952	25.866	25.8695	0.0801329	0.0393132	-0.00347729	0.997593	0.941337
Tb927.10.880	Thymidine kinase	4	4	23.4096	23.4522	22.7675	23.6768	23.5413	23.677	24.1125	23.9079	23.3265	23.8097	0.390704	0.252306	-0.483158	0.71541	0.0908964
Tb927.10.8820	Hook complex protein, conserved	3	4	21.9757	20.8249	22.2295	22.3997	22.3036	22.3647	22.5383	22.1231	21.8575	22.3324	0.710049	0.171345	-0.47497	0.719482	0.275702
Tb927.10.8830	Flagellum attachment zone protein 5	4	4	23.4793	23.1231	23.5889	23.7746	23.2532	23.2503	24.1537	23.2821	23.4915	23.4848	0.274185	0.446142	0.00665515	1.00462	0.980708
Tb927.10.8850	A distinct subfamily of CDD/CDA-like deaminases, putative	4	2	23.0947	22.9197	23.2068	23.1524	22.7114	21.9737	19.6119	19.6716	23.0934	20.9921	0.124524	1.58833	2.10125	4.29082	0.0768156
Tb927.10.8870	Myosin-like coiled-coil protein, putative	4	4	22.4055	22.2087	22.1283	22.1777	22.8071	22.3744	22.8315	22.73	22.23	22.6857	0.121579	0.212015	-0.455705	0.729154	0.0147359
Tb927.10.8880	Hypothetical protein	1	3	20.3794	20.5994	20.7088	22.5834	20.1675	22.2138	22.1124	22.409	21.0678	21.7257	1.01969	1.04606	-0.657902	0.633799	0.402458
Tb927.10.8910	Nucleoporin NUP181	4	4	23.4392	23.2365	23.1794	23.6761	23.4403	23.4403	23.3625	23.1962	23.3828	23.3598	0.22506	0.115056	0.0229905	1.01606	0.863612
Tb927.10.8920	Ras-like small GTPase, putative	4	4	22.2304	22.363	22.2606	22.0367	22.4945	22.1896	22.2693	22.4263	22.2227	22.3449	0.136338	0.140042	-0.122254	0.918751	0.257529
Tb927.10.8930	Paraflagellar rod component, putative	4	4	26.9228	26.8446	26.9444	26.8091	26.6535	26.4574	26.6087	26.4583	26.8802	26.5445	0.0639164	0.101676	0.335733	1.26202	0.00244588
Tb927.10.8940	Flagellum targeting protein kharon1, putative	4	4	30.7775	30.7044	30.8034	30.6846	30.6721	30.8275	30.8092	30.7674	30.7425	30.769	0.0569607	0.06935	-0.0265822	0.981743	0.575998
Tb927.10.8950;Tb927.10.8970	Kinetoplast-associated protein 4 isoform 1;kinetoplast-associated protein 4 isoform 2	4	4	25.5113	25.6969	25.3351	25.3361	25.8196	25.5318	25.7636	25.4684	25.4698	25.6459	0.172519	0.171803	-0.176004	0.885152	0.198377
Tb927.10.8980	Hypothetical protein, conserved	4	4	24.3768	25.7512	25.9858	23.5716	26.4244	26.5904	24.5343	25.8908	24.9214	25.86	1.14601	0.932791	-0.938606	0.521737	0.252819
Tb927.10.9020;Tb11.v5.0508	Gcd10p family, putative;hypothetical protein, conserved	3	3	20.7823	19.226	19.4454	20.4191	20.593	20.1864	20.3221	19.8358	19.9682	20.2343	0.750608	0.314929	-0.266145	0.831538	0.548646
Tb927.10.9025	Hypothetical protein	4	4	23.6433	24.2738	23.7465	23.7221	24.3024	23.7633	24.1166	23.8074	23.8464	23.9974	0.288315	0.256974	-0.151	0.900626	0.464349
Tb927.10.9150	Hypothetical protein, conserved	4	4	24.4901	24.3855	24.5727	24.4663	25.0426	24.6358	24.8249	25.065	24.4787	24.8921	0.0770539	0.202288	-0.413417	0.750843	0.0201287
Tb927.10.9160	Cyclin 12, L-type	0	2	20.3903	20.6293	20.4973	20.2912	20.2485	22.1584	22.2015	19.499	20.452	21.0268	0.145084	1.3663	-0.574817	0.671371	0.462925
Tb927.10.9190	Isoleucyl-tRNA synthetase, putative	4	4	28.5115	28.6223	28.698	28.5914	28.457	28.3568	28.4618	28.4301	28.6058	28.4264	0.0771933	0.0484452	0.179373	1.13239	0.0108032
Tb927.10.920	Ribosomal protein L1p/L10e family, putative	1	2	20.9232	21.197	19.9411	21.7154	21.1562	19.8176	23.337	20.2754	20.9442	21.1466	0.745046	1.56239	-0.202415	0.869095	0.825803
Tb927.10.9240	Tir chaperone protein (CesT) family, putative	4	4	24.3487	24.3166	24.2788	24.3729	24.5082	24.3863	24.4531	24.4785	24.3293	24.4565	0.0407913	0.0519118	-0.127253	0.915573	0.00934112
Tb927.10.9250	Adenylyl cyclase-associated protein, putative	4	4	26.8826	26.8303	26.9605	26.8876	26.39	26.2885	25.8324	26.4957	26.8902	26.2516	0.0535243	0.292039	0.638619	1.55684	0.0202399
Tb927.10.9260	Hypothetical protein, conserved	4	3	22.4895	22.0173	22.1219	22.1941	22.0609	21.7618	21.8849	19.5344	22.2057	21.3105	0.202671	1.19038	0.895205	1.85987	0.229945
Tb927.10.9330	Hypothetical protein, conserved	4	4	24.8634	24.8286	25.147	25.0173	25.0468	25.0013	25.1536	24.9371	24.9641	25.0347	0.146967	0.0911182	-0.0706209	0.952228	0.451126
Tb927.10.9360	L-2-hydroxyglutarate dehydrogenase, mitochondrial, putative	4	4	25.2395	24.703	25.2146	24.7531	23.837	23.8932	24.1558	24.1104	24.9775	23.9991	0.288983	0.157491	0.978451	1.97035	0.00247947
Tb927.10.9400	Branch point binding protein, putative	4	4	23.7229	23.871	23.6543	23.9803	23.8728	23.9192	24.1441	23.9933	23.8071	23.9823	0.146682	0.118701	-0.175206	0.885641	0.114815
Tb927.10.9430	Phosphoribosylpyrophosphate synthetase, putative	4	4	26.2593	26.2715	26.1588	26.3373	26.4743	26.4101	26.5569	26.5059	26.2567	26.4868	0.0737264	0.0614166	-0.230036	0.852613	0.00329091
Tb927.10.9440	NADH dehydrogenase	4	4	25.7583	25.7677	25.8975	25.8143	26.0223	25.8634	26.0642	25.7486	25.8095	25.9246	0.0636093	0.145777	-0.115171	0.923273	0.219413
Tb927.10.9450	Invariant surface glycoprotein, putative	2	3	22.3269	20.9781	20.3595	22.3397	22.0688	22.2187	19.4717	22.4412	21.5011	21.5501	0.993638	1.39404	-0.0490324	0.966584	0.956371
Tb927.10.9570;Tb11.v5.0579	Paraflagellar rod component, putative;hypothetical protein, conserved	4	4	30.0166	29.9887	30.0465	29.9682	29.7688	29.7495	29.8189	29.7659	30.005	29.7758	0.0340492	0.0300032	0.229223	1.1722	6.03022e-05
Tb927.10.9640	Hypothetical protein, conserved	4	4	24.814	24.9286	24.8018	24.9636	24.6304	24.4165	24.4244	24.6485	24.877	24.5299	0.0812036	0.126708	0.347052	1.27196	0.00547532
Tb927.10.9650;Tb11.v5.0399	Nucleoporin NUP152;hypothetical protein, conserved	4	4	25.7953	25.8626	25.8251	25.9096	25.8863	25.8731	26.0429	25.8975	25.8481	25.925	0.0493432	0.0792507	-0.0768344	0.948136	0.160416
Tb927.10.9660;Tb11.v5.0735	Hypothetical protein, conserved;hypothetical protein, conserved	4	4	23.2936	23.232	23.3761	22.5778	23.4946	23.2888	23.6375	23.2811	23.1199	23.4255	0.366184	0.172505	-0.305653	0.809076	0.201098
Tb927.10.9700;Tb11.v5.0773	Predicted C2 domain protein	4	4	24.286	24.3365	24.5306	24.1812	24.2797	24.5434	24.5076	24.3028	24.3336	24.4084	0.146443	0.136394	-0.07478	0.949487	0.483243
Tb927.10.9740;Q8K1K2;P62196	Regulatory particle triple-A ATPase subunit 6	4	4	26.9055	26.9436	26.9119	27.0358	26.9378	26.7693	26.8055	27.1455	26.9492	26.9145	0.060076	0.170173	0.0347055	1.02435	0.721398
Tb927.10.9770;Tb11.v5.0848	Gamma-tubulin complex component 2;gamma-tubulin complex subunit, putative	3	3	20.7857	21.0817	21.0081	21.222	21.2542	20.92	20.1017	21.2285	21.0244	20.8761	0.182161	0.538156	0.148294	1.10826	0.631496
Tb927.10.9820;Tb11.v5.0565	Mitochondrial intermediate peptidase, putative;mitochondrial intermediate peptidase, putative	3	1	23.521	23.0988	22.6356	20.3341	19.6472	20.1983	19.7241	23.1663	22.3973	20.684	1.42225	1.67271	1.71336	3.27924	0.170882
Tb927.10.9840	Chaperone protein DnaJ, putative	4	4	23.7926	23.6795	23.6217	23.688	23.7821	23.3677	23.3083	24.1128	23.6954	23.6427	0.0711836	0.377666	0.0527053	1.03721	0.800569
Tb927.10.9870	Protein of unknown function (DUF2870), putative	3	2	21.1188	22.3197	22.4238	22.3878	22.9129	19.9479	19.3319	22.746	22.0625	21.2346	0.630632	1.85983	0.82788	1.77508	0.450451
Tb927.11.4300;Tb927.10.9880	60S ribosomal protein L18, putative;60S ribosomal protein L18, putative	4	4	24.3287	25.5971	25.8393	23.6968	26.9096	26.545	26.1199	26.7239	24.8655	26.5746	1.02267	0.33773	-1.70916	0.305838	0.0383835
Tb927.10.9890;Tb11.v5.0458	Hypothetical protein, conserved	4	4	25.5526	25.243	25.4747	25.2757	25.2786	25.0721	25.1117	24.9704	25.3865	25.1082	0.150808	0.128275	0.278294	1.21276	0.031557
Tb927.10.9900	ABC1 protein, putative	4	4	21.5084	21.3236	21.5633	21.3628	21.2066	21.199	21.812	21.2161	21.4395	21.3584	0.114613	0.302443	0.0810708	1.0578	0.643489
Tb927.10.9910	PSP1 C-terminal conserved region, putative	4	4	24.8663	25.1118	25.0618	25.1021	25.1167	24.9033	25.0824	24.8466	25.0355	24.9872	0.114883	0.132479	0.0482623	1.03402	0.602266
Tb927.10.9970	Hypothetical protein, conserved	4	4	24.2367	23.9988	24.2214	24.199	24.1717	24.1687	23.9121	23.964	24.164	24.0541	0.111215	0.135683	0.109826	1.0791	0.258864
Tb927.10.9990	Non-canonical purine NTP pyrophosphatase, RdgB/HAM1 family, putative	4	4	22.457	22.2781	22.6063	22.4817	22.4162	22.2822	22.2914	22.3159	22.4558	22.3264	0.135265	0.0615236	0.129376	1.09382	0.153343
Tb927.11.10010	Vacuolar sorting-associated protein-like, putative	4	4	26.0875	25.8855	25.9389	26.0506	25.5293	25.6723	25.6445	25.5672	25.9906	25.6033	0.0943723	0.0664226	0.387295	1.30794	0.0008271
Tb927.11.10020	Short-chain dehydrogenase, putative	4	4	26.2278	26.2745	26.1026	26.153	26.5845	26.2535	26.576	26.4699	26.1895	26.471	0.076538	0.154087	-0.28151	0.822729	0.0267468
Tb927.11.10030;Tb927.11.10025	60S ribosomal protein L29, putative;60S ribosomal protein L29, putative	4	4	24.6875	25.0125	25.0292	24.7675	26.027	25.8146	25.8224	25.6591	24.8742	25.8308	0.172635	0.150907	-0.956578	0.515278	0.000176665
Tb927.11.10060	Biotin--acetyl-CoA-carboxylase ligase, putative	4	4	25.2718	25.0847	25.3267	24.8007	25.2045	24.7869	24.9991	25.102	25.121	25.0231	0.237351	0.178438	0.0978601	1.07018	0.536099
Tb927.11.10070	Bromodomain, putative	4	4	25.9727	25.7973	25.9279	26.1537	26.1458	25.9096	26.5515	25.9217	25.9629	26.1321	0.147348	0.299914	-0.169222	0.889322	0.363905
Tb927.11.10090	Hypothetical protein, conserved	4	4	24.875	24.9476	24.6033	24.6969	24.4757	24.8319	25.0592	24.7918	24.7807	24.7897	0.158375	0.240128	-0.00896018	0.993809	0.952652
Tb927.11.10110	Actin-like protein, putative	4	4	23.4868	23.0863	22.9498	23.0276	23.3661	22.9631	23.0061	22.3762	23.1376	22.9279	0.239389	0.40978	0.209738	1.15648	0.41854
Tb927.11.10120	Hypothetical protein, conserved	4	4	23.844	23.4301	23.2012	23.3506	23.1439	23.2794	23.9641	23.6844	23.4565	23.518	0.275256	0.375766	-0.0614975	0.958269	0.801352
Tb927.11.1020	Ribokinase, putative	4	4	26.7689	26.3807	26.6996	26.3081	25.793	25.7306	25.5783	25.8896	26.5393	25.7479	0.228776	0.130637	0.791427	1.73079	0.00215988
Tb927.11.10200	Hypothetical protein, conserved	4	4	24.2487	24.6859	24.7041	24.1314	24.6976	24.9716	24.8518	24.7261	24.4425	24.8118	0.295546	0.125842	-0.369253	0.774184	0.0821584
Tb927.11.10220	Hypothetical protein, conserved	4	4	25.221	25.3593	25.247	24.9195	25.0023	25.232	25.0744	25.0722	25.1867	25.0952	0.187993	0.0971307	0.0914872	1.06547	0.430916
Tb927.11.10230	RNA polymerase-associated protein CDC73, putative	4	4	22.6073	22.182	22.5158	22.4462	22.7254	22.5119	22.1216	22.2853	22.4378	22.411	0.182889	0.26369	0.0267811	1.01874	0.873575
Tb927.11.10240	ATP-dependent protease subunit HslV	4	4	24.6332	25.5776	24.0925	25.6983	23.5703	25.5854	25.312	23.2114	25.0004	24.4198	0.770143	1.2023	0.580626	1.4955	0.452276
Tb927.11.10260	Hypothetical protein, conserved	4	4	24.1061	24.4925	24.4533	23.9973	24.6926	24.6092	24.4282	24.1395	24.2623	24.4674	0.24772	0.244872	-0.205075	0.867494	0.283586
Tb927.11.10270	Golgi SNAP receptor complex member 1, putative	2	2	23.217	20.2459	20.2603	23.2504	22.7398	22.9506	19.951	19.3366	21.7434	21.2445	1.72092	1.86728	0.498885	1.41312	0.708044
Tb927.11.10300	Hypothetical protein, conserved	4	4	23.969	24.3739	24.4329	24.3291	24.3066	24.1591	24.405	24.3805	24.2762	24.3128	0.209219	0.1107	-0.0365864	0.974959	0.770843
Tb927.11.10330	Regulator of chromosome condensation 1-like protein	4	4	24.0657	23.8785	24.2466	24.1484	24.4081	24.2425	24.6231	24.3426	24.0848	24.4041	0.156167	0.161121	-0.319273	0.801474	0.0293752
Tb927.11.10340	Serine/threonine-protein phosphatase PGAM5, mitochondrial, putative	4	1	22.8704	22.8103	22.8973	22.7929	19.7093	22.9018	19.6071	20.278	22.8427	20.6241	0.0492475	1.54694	2.21868	4.65469	0.0640522
Tb927.11.10370	Glycosyl hydrolase-like protein	3	3	25.1616	24.8298	25.1137	20.2275	24.9536	25.0688	25.3445	19.0321	23.8332	23.5998	2.40821	3.04952	0.233403	1.1756	0.908504
Tb927.11.10380	Hypothetical protein, conserved	4	4	23.5829	23.5518	23.6565	23.791	23.2804	23.4466	23.3961	23.4514	23.6456	23.3936	0.10646	0.0795207	0.251972	1.19083	0.01046
Tb927.11.10430	Hypothetical protein, conserved	4	4	24.7192	25.2295	25.065	24.319	24.815	25.1098	25.1197	25.0189	24.8332	25.0159	0.403406	0.141388	-0.182682	0.881063	0.444169
Tb927.11.10480	PQQ-like domain/WD domain, G-beta repeat/Utp21 specific WD40 associated putative domain containing protein, putative	3	4	20.8192	21.6335	21.9148	21.721	22.3767	22.3228	22.742	22.2799	21.5221	22.4304	0.483149	0.211494	-0.908238	0.532835	0.0250992
Tb927.11.10510	Ubiquinone biosynthesis methyltransferase, putative	4	4	25.0566	24.9822	24.6795	24.9046	24.7583	24.3626	24.8493	24.9251	24.9057	24.7238	0.163077	0.250288	0.18193	1.1344	0.275977
Tb927.11.10540	Hypothetical protein, conserved	4	4	27.3753	27.2603	27.1675	27.2934	27.0392	27.0631	27.1638	27.1236	27.2741	27.0974	0.0859826	0.056768	0.176727	1.13032	0.0175142
Tb927.11.10560	Eukaryotic translation initiation factor 4 gamma 4	4	4	26.9453	26.9768	27.0465	26.7589	27.0774	27.0562	27.1817	27.0082	26.9319	27.0809	0.122823	0.0731832	-0.149019	0.901863	0.0927654
Tb927.11.10620	Hypothetical protein, conserved	4	4	25.0044	24.9597	25.0447	25.1316	24.9218	25.1642	25.0585	24.5535	25.0351	24.9245	0.0731177	0.266473	0.110605	1.07968	0.474879
Tb927.11.10640	DNA-(apurinic or apyrimidinic site) lyase, putative	4	4	22.3328	22.5379	22.7026	22.5919	22.6761	22.5113	22.9738	22.6291	22.5413	22.6976	0.154957	0.196755	-0.156282	0.897335	0.260944
Tb927.11.10650	Adaptor protein complex AP-3 subunit beta-3	4	4	23.0046	22.888	22.824	23.2032	23.092	23.0425	23.5989	22.8199	22.9799	23.1383	0.16653	0.329051	-0.15838	0.89603	0.434274
Tb927.11.10660;Tb11.v5.0377;Tb11.v5.0762;Tb11.v5.0378	Basal body protein;hypothetical protein, conserved;hypothetical protein, conserved;hypothetical protein, conserved	4	4	24.4639	24.6349	23.2124	24.4939	24.4121	24.9391	25.3027	24.7074	24.2013	24.8403	0.663469	0.376206	-0.639022	0.642148	0.157747
Tb927.11.10690	Hypothetical protein, conserved	4	4	27.7595	27.5237	27.5735	27.7044	27.8367	27.7124	27.7988	27.9393	27.6403	27.8218	0.110127	0.0940421	-0.181552	0.881754	0.0470295
Tb927.11.1070	Glycosomal transporter (GAT3), putative	4	4	25.1901	25.3909	25.4103	25.3249	25.2604	25.07	25.2542	25.5442	25.3291	25.2822	0.0996017	0.195746	0.0468424	1.033	0.689512
Tb927.11.10700	Glucosidase II beta subunit-like protein, putative	2	2	21.9663	20.6057	20.5958	22.1428	19.812	20.5173	22.6114	22.0479	21.3277	21.2471	0.842435	1.30317	0.0805046	1.05739	0.921292
Tb927.11.10740	Vacuolar sorting-associated protein-like, putative	4	4	21.5589	21.329	21.7655	21.8147	21.7103	21.5094	21.1194	21.5375	21.617	21.4692	0.221678	0.249524	0.14788	1.10794	0.410114
Tb927.11.10760	Kinesin-D	4	4	26.9384	26.7299	26.857	26.6938	26.8416	26.8529	26.9533	26.9147	26.8048	26.8906	0.113308	0.0526903	-0.0858491	0.94223	0.237609
Tb927.11.10770	VHS domain containing protein, putative	2	3	21.5741	20.2299	21.6495	20.5675	21.4795	21.5435	21.8429	19.3154	21.0053	21.0453	0.714474	1.16412	-0.0400565	0.972617	0.95551
Tb927.11.10780	Hypothetical protein, conserved	4	4	23.7307	24.0754	24.0437	24.35	23.9926	24.2447	24.6111	23.9259	24.0499	24.1936	0.253404	0.310385	-0.143655	0.905223	0.501335
Tb927.11.10910;Tb927.11.10790	40S ribosomal protein SA, putative;40S ribosomal protein SA, putative	4	4	29.3925	29.6768	29.6873	29.7995	30.3555	30.1695	30.1906	30.4712	29.639	30.2967	0.173488	0.143006	-0.65768	0.633897	0.00124873
Tb927.11.10800	Domain of unknown function (DUF4496), putative	4	4	24.9201	25.0109	24.8699	24.8969	24.7218	24.9538	25.1979	24.9134	24.9245	24.9467	0.0611718	0.195631	-0.0222633	0.984687	0.839832
Tb927.11.10820	Casein kinase II subunit beta, putative	4	4	25.862	25.6736	26.1024	25.7364	25.7142	25.6202	25.8872	25.8503	25.8436	25.768	0.189495	0.123464	0.0756144	1.05381	0.53247
Tb927.11.10840	Hypothetical protein, conserved	2	4	20.5007	21.8435	21.8235	20.4138	22.2652	22.2058	22.0979	22.1772	21.1454	22.1865	0.795387	0.0695135	-1.04114	0.485945	0.0785887
Tb927.11.10860	Nin one binding (NOB1) Zn-ribbon like, putative	0	2	20.9705	20.4923	20.221	19.9594	19.8977	20.5989	21.644	21.5896	20.4108	20.9326	0.431928	0.840658	-0.521765	0.696519	0.325278
Tb927.11.1090;Tb927.11.1100;Tb11.v5.1038	Calpain-like protein, putative	4	4	23.6016	23.4397	23.5624	23.5055	23.428	23.4406	23.7289	23.556	23.5273	23.5384	0.0704672	0.139449	-0.0110567	0.992365	0.893645
Tb927.11.10900	MENG	4	4	24.1483	24.385	23.9963	24.1271	24.2617	24.1886	24.5036	23.9787	24.1642	24.2331	0.161853	0.216571	-0.0689623	0.953323	0.629584
Tb927.11.10990	Translation initiation factor 2 subunit, putative	4	4	25.4885	25.4335	25.5684	25.6926	25.5576	25.34	25.4993	25.737	25.5458	25.5335	0.112459	0.163908	0.0122671	1.00854	0.906306
Tb927.11.11000	Calponin homology (CH) domain containing protein, putative	2	0	21.1051	21.6271	22.3022	20.5455	20.5553	20.3244	19.4894	20.1462	21.395	20.1288	0.74892	0.458015	1.26615	2.40519	0.034657
Tb927.11.11010	Hypothetical protein, conserved	4	4	28.187	28.2447	28.2068	28.2405	28.0421	27.8909	27.8404	28.0721	28.2197	27.9614	0.02766	0.113088	0.258329	1.19609	0.0167278
Tb927.11.11080	Nucleoporin NUP149	4	4	25.7171	25.789	25.9908	25.6487	25.5813	25.5804	25.9947	25.6289	25.7864	25.6963	0.147835	0.200202	0.0900872	1.06443	0.49859
Tb927.11.11090	Nucleoporin NUP140	4	4	23.3733	23.6771	23.5343	23.9423	23.5366	23.0842	23.3868	24.1033	23.6318	23.5277	0.241352	0.427397	0.104036	1.07478	0.690186
Tb927.11.1110;Tb11.v5.1011	Calpain, putative	4	4	24.3896	24.4576	24.4261	24.4522	24.2598	24.3426	24.4743	24.2851	24.4314	24.3405	0.0310529	0.0957235	0.0909269	1.06505	0.152422
Tb927.11.11140	Hypothetical protein	4	4	23.5886	23.7431	23.6944	23.3657	23.8049	23.6729	23.8385	23.5605	23.598	23.7192	0.167736	0.127678	-0.121194	0.919426	0.296911
Tb927.11.11150	U5 snRNP-specific 40 kDa protein	1	2	20.2394	21.1022	19.7976	22.716	22.1542	19.7282	19.9364	22.1145	20.9638	20.9833	1.28766	1.33191	-0.0194766	0.986591	0.983907
Tb927.11.11170	Hypothetical protein, conserved	3	3	24.097	20.004	24.0304	23.9132	23.8646	23.5834	23.884	19.911	23.0112	22.8107	2.00623	1.93803	0.20043	1.14904	0.890443
Tb927.11.11210	Paraflagellar rod component, putative	4	4	25.1738	25.1938	25.1997	24.9549	25.1262	24.7414	24.8877	24.7978	25.1305	24.8883	0.11761	0.169666	0.242268	1.18285	0.0625104
Tb927.11.11220	Dynein heavy chain, putative	4	4	26.6185	26.942	26.8005	26.7693	26.6517	26.6915	26.8897	26.6231	26.7826	26.714	0.132717	0.120448	0.0685407	1.04866	0.473617
Tb927.11.11250	Cytosolic malate dehydrogenase	4	4	29.1376	29.352	29.2965	29.3599	28.8845	28.8455	28.9074	28.9815	29.2865	28.9048	0.103186	0.0571909	0.38175	1.30292	0.00167286
Tb927.11.11260	Hypothetical protein, conserved	3	3	20.6254	23.5747	22.6896	22.9567	23.3671	23.0498	23.6441	19.2195	22.4616	22.3201	1.27905	2.08127	0.141482	1.10304	0.912309
Tb927.11.11280;Tb11.v5.1041	Hypothetical protein, conserved	4	2	22.6166	22.8081	22.8399	22.7617	20.9787	22.6042	22.8313	19.7256	22.7566	21.535	0.0986896	1.4614	1.22158	2.33202	0.193086
Tb927.11.11290	Heat shock protein 70, putative	4	4	25.5114	25.4829	25.3445	25.3414	25.4713	25.5447	25.379	25.5577	25.42	25.4882	0.0897833	0.0820769	-0.0681595	0.953854	0.305615
Tb927.11.11330;Tb11.v5.1035;Tb11.v5.1034	Heat shock protein 70;heat shock protein 70 (hsp70), putative	4	4	33.0703	33.0979	33.3288	33.0904	33.8196	33.7297	33.4982	33.7197	33.1469	33.6918	0.121872	0.136669	-0.544948	0.685416	0.00105419
Tb927.11.11370;Tb927.11.11360	Receptor for activated C kinase 1;receptor for activated C kinase 1	4	4	30.2072	30.3215	30.3503	30.5683	30.8694	30.8778	31.0192	31.0209	30.3618	30.9468	0.150868	0.0846304	-0.585005	0.666647	0.00134616
Tb927.11.11380	Hypothetical protein, conserved	4	4	24.7162	24.3656	24.3684	24.3327	24.715	24.2952	24.6073	24.7372	24.4457	24.5887	0.181043	0.203706	-0.142996	0.905637	0.334947
Tb927.11.11430	Cullin 1, putative	4	4	24.4305	24.2713	24.5758	24.4724	24.6957	24.5524	24.3193	24.5157	24.4375	24.5208	0.126512	0.155171	-0.083292	0.943901	0.438471
Tb927.11.11435	Dynein light chain type 1, putative	4	3	24.2524	23.9189	24.0118	24.44	24.1662	24.3501	19.9454	24.005	24.1558	23.1167	0.235913	2.11887	1.0391	2.05495	0.399982
Tb927.11.11460	Mitochondrial import receptor subunit ATOM69	4	4	26.649	26.512	26.7133	26.5393	26.5783	26.682	26.6402	26.5527	26.6034	26.6133	0.094191	0.0587059	-0.00990583	0.993157	0.865302
Tb927.11.11725;Tb927.11.11475	Ribosomal protein S14p/S29e;ribosomal protein S14p/S29e	4	4	27.2925	27.2595	27.4286	27.7679	28.7238	28.2346	28.6025	27.9417	27.4371	28.3757	0.232363	0.356348	-0.938523	0.521767	0.00644606
Tb927.11.11480	Trichohyalin, putative	4	4	23.2291	23.3562	23.1266	23.2338	23.3817	23.4288	23.5071	23.5901	23.2364	23.4769	0.0939452	0.0915017	-0.240514	0.846444	0.0104922
Tb927.11.1150	Radial spoke protein 3	4	4	25.3547	25.0147	24.9492	25.2818	25.104	25.3352	25.4336	24.9076	25.1501	25.1951	0.198267	0.236274	-0.0450032	0.969288	0.780544
Tb927.11.11520	Glycosomal membrane protein	4	4	28.6326	28.7534	28.7172	28.6032	28.743	28.9604	28.9574	28.6701	28.6766	28.8327	0.0704231	0.148715	-0.156132	0.897428	0.125887
Tb927.11.11550;Tb927.11.11560	DNA topoisomerase II alpha, putative;DNA topoisomerase II beta, putative	4	4	23.8306	23.9015	23.5533	23.9657	25.4197	25.659	25.7317	25.1252	23.8128	25.4839	0.181555	0.273781	-1.67115	0.314002	0.000123805
Tb927.11.11570	Translation initiation factor eIF-2B subunit epsilon, putative	3	4	23.5858	20.4855	23.8518	23.2971	24.2351	24.2084	24.3205	24.1155	22.805	24.2199	1.56288	0.084419	-1.41488	0.375042	0.1678
Tb927.11.11590	Eukaryotic translation initiation factor 3 subunit E	4	4	26.7788	26.8742	26.812	26.9035	26.9716	26.9676	26.9345	27.173	26.8421	27.0117	0.0568791	0.10884	-0.169565	0.889111	0.0443172
Tb927.11.11680	2-oxoglutarate dehydrogenase E2 component, putative	4	4	27.8572	27.3058	27.9764	27.2405	26.6594	26.3637	26.8498	26.7442	27.595	26.6543	0.375742	0.208785	0.940695	1.91945	0.00830882
Tb927.11.11690	Vacuolar proton pump subunit B, putative	4	4	29.1873	28.8936	29.1635	28.87	28.6263	28.477	28.5855	28.5959	29.0286	28.5712	0.170071	0.065138	0.457434	1.3731	0.00807836
Tb927.11.11710	Putative serine esterase (DUF676), putative	4	2	22.0356	22.7538	20.9176	22.7454	21.8761	22.2176	19.4803	18.9675	22.1131	20.6354	0.865182	1.64911	1.47774	2.78511	0.179293
Tb927.11.11720	FG-GAP repeat protein, putative	3	2	22.7918	20.9922	22.9513	22.7648	22.8194	22.7425	20.2073	19.5496	22.375	21.3297	0.925553	1.69743	1.0453	2.0638	0.33253
Tb927.11.11770	Eukaryotic translation initiation factor 4E-3	4	4	25.4399	25.5927	25.4108	25.4688	25.4473	25.5919	25.5392	25.7424	25.4781	25.5802	0.0800489	0.123542	-0.10212	0.931663	0.222447
Tb927.11.11790	R3H domain containing protein, putative	4	4	21.6551	21.5551	21.22	22.3495	21.8046	21.7145	22.4351	22.281	21.6949	22.0588	0.474421	0.353155	-0.363867	0.777079	0.268167
Tb927.11.11830;Tb927.11.11820	40S ribosomal protein S17, putative;40S ribosomal protein S17, putative	4	4	22.7539	24.977	24.8378	24.7707	25.662	25.9097	26.2191	25.3657	24.3349	25.7891	1.05746	0.362804	-1.45429	0.364934	0.0648868
Tb927.11.11850;REV__Tb927.3.1310	Splicing factor 3B subunit 1, putative	4	4	24.2867	23.9387	24.1292	24.0838	23.9972	24.0005	23.9917	24.3309	24.1096	24.0801	0.143343	0.16724	0.0295118	1.02067	0.797902
Tb927.11.11860	Leucine-rich repeat protein (LRRP), putative	1	2	21.6263	20.7978	20.3209	20.2604	20.3004	21.7362	21.695	20.1331	20.7514	20.9662	0.630863	0.868211	-0.214856	0.861632	0.704007
Tb927.11.11900	Coatomer subunit gamma	4	4	27.7371	27.555	27.7688	27.6398	27.7102	27.6112	27.6466	27.6722	27.6752	27.6601	0.0970966	0.0417775	0.0151219	1.01054	0.788748
Tb927.11.11940	Protein phosphatase 2A, putative	3	4	22.1836	22.1181	21.995	20.0136	22.4874	23.2727	22.22	22.8175	21.5776	22.6994	1.04561	0.453668	-1.12181	0.459518	0.118811
Tb927.11.11980;Tb927.11.11975;Tb927.11.11965	Cytoskeleton-associated protein 15;cytoskeleton-associated protein, putative;cytoskeleton-associated protein, putative	4	4	29.6442	29.4518	29.5876	29.7332	29.2602	29.5198	29.8162	29.3326	29.6042	29.4822	0.117965	0.248067	0.121976	1.08822	0.421472
Tb927.11.12060	Peroxisomal biogenesis factor 11 (PEX11), putative	3	2	20.7341	23.7192	24.5877	24.169	24.0898	24.1981	20.0084	19.4814	23.3025	21.9444	1.7486	2.54927	1.35809	2.56345	0.417567
Tb927.11.1210	Domain of unknown function (DUF4470)/Domain of unknown function (DUF4471), putative	4	4	23.8825	23.5463	23.6085	23.5127	23.5603	23.4757	23.792	23.7299	23.6375	23.6395	0.168096	0.146682	-0.00200414	0.998612	0.986258
Tb927.11.12150	Flagellar pocket cytoskeletal protein bilbo1	4	4	27.515	27.2648	27.3738	27.3926	27.4374	27.496	27.5219	27.4926	27.3866	27.487	0.10251	0.0355421	-0.10038	0.932787	0.143477
Tb927.11.12210	Domain of unknown function (DUF4586), putative	4	4	26.1369	26.0165	26.1961	25.9772	25.9669	25.9552	26.1147	25.9804	26.0817	26.0043	0.102141	0.0743103	0.0773754	1.0551	0.270549
Tb927.11.12220	Catalytic subunit of the vacuolar transporter chaperone 4	1	2	21.6343	20.5375	20.0098	20.2971	21.6971	21.6114	19.9649	19.7788	20.6197	20.7631	0.709988	1.03249	-0.143367	0.905404	0.827541
Tb927.11.12230	ATP-dependent protease ATPase subunit HslU2	4	4	25.4305	25.3116	25.458	25.456	25.3743	25.3687	25.5259	25.5076	25.414	25.4441	0.0694483	0.0842259	-0.0300949	0.979356	0.601996
Tb927.11.12240	Cysteine peptidase, Clan CA, family C19, putative	4	4	22.4389	22.3681	23.137	22.5771	22.3237	22.2076	23.0934	22.4317	22.6303	22.5141	0.348795	0.39689	0.11616	1.08385	0.675804
Tb927.11.12250	DNA replication licensing factor MCM4	0	2	20.8394	20.4916	20.5459	20.1965	20.7	21.9316	21.7679	19.6889	20.5183	21.0221	0.263428	1.04313	-0.503739	0.705277	0.410993
Tb927.11.1230	Hypothetical protein, conserved	4	4	24.2399	24.12	24.0675	24.452	23.9135	23.6998	24.1551	24.1828	24.2199	23.9878	0.170743	0.22696	0.232063	1.17451	0.157129
Tb927.11.12380	Hypothetical protein, conserved	4	2	23.5711	22.8485	23.3479	23.5452	23.1991	23.1058	19.4646	19.1991	23.3282	21.2421	0.334952	2.20884	2.08607	4.2459	0.154591
Tb927.11.12410	Kinetoplastid kinetochore protein 10	3	4	23.5657	20.2486	23.845	23.797	22.7348	23.235	23.1594	22.8586	22.8641	22.997	1.7479	0.238703	-0.132879	0.912009	0.889493
Tb927.11.12470	Hypothetical protein, conserved	2	0	20.6064	26.9729	27.2019	20.4242	20.359	20.1524	19.6036	20.0732	23.8014	20.047	3.79626	0.319258	3.75433	13.4948	0.142034
Tb927.11.12480	Kinetochore interacting phosphatase 7	4	4	24.9799	24.9309	25.0509	24.8484	24.8136	24.8741	24.9649	24.8009	24.9525	24.8634	0.0851237	0.0748422	0.0891445	1.06374	0.167596
Tb927.11.12500	Hypothetical protein, conserved	3	2	20.2567	21.9992	22.6411	21.7344	20.4964	20.3317	22.4918	23.3013	21.6579	21.6553	1.00867	1.47242	0.00256058	1.00178	0.997815
Tb927.11.12530	Flagellum attachment zone protein 3	4	4	28.0464	27.9733	27.9871	27.8845	27.6668	27.6267	27.6192	27.7145	27.9729	27.6568	0.0668638	0.0437911	0.31606	1.24493	0.000443857
Tb927.11.12540	Leucine-rich repeat protein (LRRP), putative	4	4	26.0903	26.1486	26.0717	26.0086	25.8636	25.8964	26.0381	26.0736	26.0798	25.9679	0.057685	0.103416	0.111853	1.08062	0.121157
Tb927.11.12560	Hypothetical protein	4	4	23.0288	23.2734	23.3811	22.8316	23.2597	23.1677	22.8051	23.1661	23.1287	23.0996	0.246915	0.201192	0.029108	1.02038	0.861229
Tb927.11.12590	Der1-like family, putative	3	4	21.8521	20.6365	22.1951	22.4154	22.9014	22.7152	22.9823	22.8406	21.7748	22.8599	0.793459	0.112571	-1.08509	0.471363	0.070205
Tb927.11.12610	Cyclin 1	4	1	22.8105	22.7244	23.0994	22.9946	22.818	19.9296	20.067	19.4363	22.9072	20.5627	0.170618	1.52771	2.34451	5.07887	0.053663
Tb927.11.12640	PH domain containing protein, putative	4	4	22.8676	22.8509	23.0985	22.8022	23.0803	22.9899	22.8728	22.9782	22.9048	22.9803	0.132108	0.0849203	-0.0755115	0.949006	0.379435
Tb927.11.12680	Prefoldin subunit 2, putative	4	4	24.352	24.5756	23.549	24.5671	24.8904	25.2071	24.8986	24.7177	24.2609	24.9285	0.485767	0.203616	-0.667549	0.629575	0.0639927
Tb927.11.12800;Tb927.11.12790;Tb927.11.12780;Tb927.11.12820;Tb927.11.12810;Tb11.v5.0288;F6RUC3;D3Z2A4;Q6PEE3;P11157	Ribonucleoside-diphosphate reductase small chain;ribonucleoside-diphosphate reductase small chain;ribonucleoside-diphosphate reductase small chain, putative;ribonucleoside-diphosphate reductase small chain;ribonucleoside-diphosphate reductase small chain;r	4	4	26.2235	26.2601	26.2492	26.4417	26.2397	26.2928	26.386	26.5711	26.2936	26.3724	0.0998805	0.14563	-0.0787869	0.946853	0.410829
Tb927.11.12840	Domain of unknown function (DUF4486), putative	3	3	21.6433	21.7673	21.8355	20.6742	22.0611	21.9501	21.7643	19.4186	21.4801	21.2985	0.543088	1.25925	0.181573	1.13412	0.804005
Tb927.11.12850	Oligopeptidase b	4	4	27.3743	27.3393	27.5635	27.5197	27.1053	27.0965	27.0651	27.1106	27.4492	27.0944	0.109083	0.0203723	0.354856	1.27886	0.00629789
Tb927.11.12920	Hypothetical protein, conserved	3	0	20.3445	22.8701	22.4912	22.7898	20.4047	19.9156	20.1451	19.9741	22.1239	20.1099	1.19744	0.21935	2.01401	4.03905	0.0413147
Tb927.11.12940	Uncharacterised protein family (UPF0160), putative	4	4	25.0029	25.0854	24.9816	25.1951	24.5651	24.4272	24.2143	24.8373	25.0662	24.511	0.0968604	0.261058	0.555258	1.46943	0.0179082
Tb927.11.13007;Tb927.11.13003;Tb11.v5.0537;Tb927.11.9920;Tb11.01.1680.v5	Ubiquitin-60S ribosomal protein L40;ubiquitin-60S ribosomal protein L40;polyubiquitin, putative;polyubiquitin, putative;polyubiquitin, putative	4	4	30.0846	29.8903	30.1517	29.9045	29.9873	29.7076	29.9993	29.7946	30.0078	29.8722	0.13047	0.144321	0.135607	1.09855	0.213223
Tb927.11.13010	Hypothetical protein	4	2	21.564	21.6212	21.7953	21.6972	21.7485	19.6994	22.0828	19.5664	21.6694	20.7743	0.100084	1.32611	0.895146	1.8598	0.26998
Tb927.11.13050;Tb927.11.13040;Tb927.11.13030;Tb927.11.13020;G3UX57;G3UZ90;Q9D6P8;P20801	Calmodulin;calmodulin;calmodulin;calmodulin	4	4	27.7604	27.1694	27.5098	27.8926	27.8946	27.9846	28.5611	28.0182	27.583	28.1146	0.31818	0.302166	-0.531582	0.691796	0.0517668
Tb927.11.13060	Translation-associated element 2, putative	4	4	23.153	23.0171	23.112	22.838	22.7645	22.9583	23.0101	22.8346	23.03	22.8919	0.14013	0.112396	0.138165	1.1005	0.177202
Tb927.11.13080	Hypothetical protein, conserved	4	4	23.4526	23.5537	23.4836	23.5818	23.3749	23.6868	23.7086	23.6301	23.5179	23.6001	0.0599937	0.153733	-0.0821984	0.944617	0.376974
Tb927.11.13130	Membrane-bound acid phosphatase 1 precursor	4	4	25.7535	25.4055	25.6955	25.408	25.2195	25.1813	25.3459	25.2083	25.5656	25.2387	0.18495	0.0732225	0.326879	1.2543	0.0312557
Tb927.11.13180	Present in the outer mitochondrial membrane proteome 10	4	4	26.1682	26.1628	26.3586	26.2759	26.4347	26.3786	26.4747	26.4044	26.2414	26.4231	0.093914	0.0413222	-0.181694	0.881667	0.0228338
Tb927.11.13190;Tb927.11.13090	Elongation factor 1 gamma, putative;elongation factor 1 gamma, putative	4	4	30.7165	30.7365	30.6699	31.0001	30.9218	30.7485	31.0567	31.071	30.7808	30.9495	0.148852	0.149929	-0.168743	0.889617	0.161292
Tb927.11.13200	LEM3 (ligand-effect modulator 3) family / CDC50 family, putative	2	2	22.1563	20.1424	20.5897	22.8582	22.023	21.9054	19.8239	20.371	21.4366	21.0309	1.28205	1.10173	0.405789	1.32481	0.648524
Tb927.11.13230	MSP (Major sperm protein) domain containing protein, putative	4	4	27.2776	27.1586	27.333	27.1456	27.1503	27.2536	27.3969	27.2473	27.2287	27.262	0.0914535	0.101605	-0.0333093	0.977176	0.643501
Tb927.11.13250;A2AAW9;Q9Z0N2;Q9Z0N1	Eukaryotic translation initiation factor 2 gamma, putative	4	4	27.6256	27.6109	27.705	27.788	27.8874	27.7686	27.9448	28.0652	27.6824	27.9165	0.0816404	0.123309	-0.234115	0.850206	0.0235703
Tb927.11.13270	Hypothetical protein, conserved	4	4	23.9419	23.7361	23.8319	24.2153	24.681	24.5395	24.8551	24.7292	23.9313	24.7012	0.207171	0.130375	-0.769879	0.586467	0.0014352
Tb927.11.13280	Mitochondrial RNA binding protein 2	4	4	27.3484	27.1677	27.4647	27.2179	26.953	26.9394	26.9477	26.7604	27.2997	26.9001	0.133832	0.0933321	0.399532	1.31908	0.00371317
Tb927.11.1330	Stress responsive A/B Barrel Domain, putative	4	4	25.6102	25.6615	25.8431	25.4162	25.0488	25.1526	25.2415	24.8391	25.6328	25.0705	0.175579	0.173183	0.56227	1.47659	0.00385335
Tb927.11.13300	Hypothetical protein, conserved	4	3	25.4626	25.4129	25.3519	25.3487	25.4052	25.3539	19.3721	25.2684	25.394	23.8499	0.0543984	2.98573	1.54411	2.91624	0.377074
Tb927.11.13340	Hypothetical protein, conserved	3	0	22.2587	22.1661	20.9136	21.7662	20.4967	20.2683	20.038	19.8997	21.7762	20.1757	0.613463	0.262501	1.60053	3.03256	0.00833413
Tb927.11.13360	AAA ATPase, putative	4	4	25.5388	25.5746	25.6396	25.8485	26.1157	25.9636	26.1051	26.2229	25.6504	26.1019	0.138525	0.106396	-0.451457	0.731304	0.00251709
Tb927.11.13380	ATP-dependent helicase, putative	4	4	22.0082	22.1539	21.7648	21.5261	22.2524	22.0932	22.1735	22.0575	21.8632	22.1441	0.276182	0.0869406	-0.280887	0.823085	0.132447
Tb927.11.13400	Bromodomain, putative	4	4	24.8948	24.6464	24.6923	24.7991	24.6696	24.6552	24.3456	24.7574	24.7581	24.6069	0.111318	0.179991	0.151221	1.11051	0.212336
Tb927.11.13460	Hypothetical protein, conserved	4	3	22.5988	22.0665	22.1351	21.9801	22.1851	21.921	19.3408	22.1588	22.1951	21.4014	0.276497	1.3789	0.793706	1.73352	0.33557
Tb927.11.13470	PPPDE putative peptidase domain containing protein, putative	4	4	23.9974	24.2031	24.0608	24.1643	23.8531	23.85	24.2687	24.0366	24.1064	24.0021	0.094297	0.198005	0.10432	1.07499	0.391851
Tb927.11.13500	Par1	4	4	30.4947	30.3448	30.3303	30.4258	30.324	30.3798	30.3644	30.4176	30.3989	30.3715	0.0764432	0.0387331	0.0274438	1.0192	0.553392
Tb927.11.13520	Hypothetical protein, conserved	4	4	26.4191	26.4877	26.604	26.4244	26.8779	26.8104	26.7819	26.93	26.4838	26.8501	0.085992	0.0667784	-0.366286	0.775777	0.000671287
Tb927.11.1360	Zinc-finger of a C2HC-type, putative	4	3	21.6202	22.1894	22.0886	21.7867	21.4933	22.7008	20.1831	22.7624	21.9212	21.7849	0.263759	1.21728	0.136326	1.0991	0.839645
Tb927.11.13610	Rhodanese-like domain containing protein, putative	4	2	24.0084	23.6068	23.7444	23.8137	23.4364	22.9992	19.436	19.6398	23.7933	21.3779	0.167179	2.13372	2.41547	5.33494	0.108135
Tb927.11.13670	Hypothetical protein, conserved	4	4	26.3036	26.3975	26.2598	26.071	25.9768	26.207	26.2471	26.1119	26.258	26.1357	0.137239	0.120143	0.122244	1.08843	0.229442
Tb927.11.1370	Glutaredoxin, putative	4	4	24.8997	24.3792	24.741	24.9403	24.3329	24.3487	24.3033	24.3996	24.74	24.3461	0.255457	0.0403062	0.39391	1.31395	0.0521862
Tb927.11.13700	Basal body protein	2	3	20.5824	22.1044	21.8055	19.9906	21.867	22.1366	20.0278	21.7691	21.1207	21.4501	1.00055	0.960845	-0.329403	0.795866	0.651666
Tb927.11.13750	Ras-related protein Rab4	4	4	24.2632	24.1743	23.9983	24.3064	24.1892	23.6587	24.1219	24.0259	24.1855	23.9989	0.136428	0.236485	0.18663	1.1381	0.23214
Tb927.11.13770	LEM3 (ligand-effect modulator 3) family / CDC50 family, putative	4	3	24.2069	24.1155	23.8891	24.1112	23.7912	23.7868	23.8268	18.7665	24.0807	22.5428	0.13513	2.51762	1.53786	2.90363	0.3092
Tb927.11.13780	Profilin	4	4	27.497	27.6189	27.9179	27.6442	27.6805	27.8238	27.7112	27.6043	27.6695	27.705	0.177612	0.0910905	-0.0354886	0.975701	0.738288
Tb927.11.1380	Right handed beta helix region/Periplasmic copper-binding protein (NosD), putative	4	4	23.26	23.5853	23.4142	23.0562	23.1208	22.9857	23.8928	22.8062	23.3289	23.2014	0.225194	0.478639	0.127542	1.09243	0.653348
Tb927.11.13820	Hypothetical protein, conserved	3	3	23.3225	22.3148	20.5261	22.6805	22.6951	22.1571	23.1004	19.4658	22.211	21.8546	1.19799	1.63875	0.356341	1.28017	0.738592
Tb927.11.13840	Hypothetical protein, conserved	4	3	22.1612	21.7527	22.0062	21.6713	21.6507	21.7557	19.9282	21.929	21.8979	21.3159	0.226202	0.932237	0.581986	1.49691	0.303506
Tb927.11.13870	Uncharacterized protein, PH0010 family/AmmeMemoRadiSam system protein A, putative	4	4	24.0537	24.0914	24.4203	24.0737	23.772	23.7823	23.5747	23.4394	24.1598	23.6421	0.174395	0.165499	0.517676	1.43165	0.00508945
Tb927.11.13920	Kinesin-II 85 Kd subunit, putative	4	4	26.2951	26.276	26.4249	26.4051	26.3054	26.5104	26.47	26.5359	26.3503	26.4555	0.0755859	0.10363	-0.105159	0.929703	0.15678
Tb927.11.13970	Pab1p-dependent poly(A) ribonuclease subunit, putative	4	3	23.3487	23.1465	23.4105	23.3406	23.3429	23.2141	19.787	23.3422	23.3116	22.4215	0.114389	1.75743	0.890038	1.85323	0.386016
Tb927.11.13980	Outer row dynein-assembly protein 7	0	2	20.6895	20.812	20.5135	20.8478	21.4473	19.9602	21.4113	19.665	20.7157	20.621	0.150886	0.941254	0.0947348	1.06787	0.854581
Tb927.11.14020;Tb927.11.14000	Nuclear RNA binding domain 2;nuclear RNA binding domain 1	4	4	26.7962	28.125	28.1264	28.2218	29.5638	29.6766	29.2826	29.4609	27.8174	29.496	0.682247	0.167311	-1.6786	0.312386	0.0133942
Tb927.11.14080	Cyclin 2	4	4	22.9356	22.7762	22.3642	22.7062	22.26	22.5488	22.9753	22.5939	22.6955	22.5945	0.240879	0.293825	0.101043	1.07255	0.614624
Tb927.11.14090	Double RNA binding domain protein 18	4	4	27.7727	27.8816	27.9407	27.8438	28.0133	27.8643	27.971	27.9604	27.8597	27.9522	0.0703825	0.0629333	-0.0925452	0.937867	0.0982402
Tb927.11.1410	Class I transcription factor A, subunit 3	2	4	22.2503	20.6728	20.1949	22.6465	22.8022	22.8715	23.209	23.6323	21.4411	23.1288	1.19038	0.379828	-1.68765	0.310432	0.0604095
Tb927.11.14100	Double RNA-binding domain containing protein 4	4	4	27.4755	27.3313	27.493	27.6481	27.7624	27.6632	27.7225	27.7205	27.487	27.7171	0.129573	0.0407907	-0.230114	0.852568	0.0326077
Tb927.11.14120	Phenylalanyl-tRNA synthetase alpha chain, putative	4	4	26.4161	26.5655	26.4682	26.5595	26.5841	26.4206	26.6413	26.5657	26.5024	26.5529	0.0726976	0.0938842	-0.0505404	0.965575	0.429233
Tb927.11.14140	Ethanolamine-phosphate cytidylyltransferase	4	4	26.0393	25.9921	26.0752	26.179	25.74	25.7241	26.1829	25.9169	26.0714	25.891	0.0794074	0.213329	0.180443	1.13323	0.191454
Tb927.11.14190	Staphylococcal nuclease homologue/Tudor domain containing protein, putative	4	4	28.6366	28.6854	28.8065	28.7778	29.0499	28.9826	28.9734	29.1086	28.7266	29.0286	0.0791875	0.0632829	-0.30204	0.811105	0.00118611
Tb927.11.1420	Hypothetical protein, conserved	4	4	26.127	26.1739	26.2865	26.3293	26.5086	26.4676	26.2277	26.6115	26.2292	26.4538	0.0945323	0.162438	-0.224653	0.855801	0.0641989
Tb927.11.14200	Ubiquitin-conjugating enzyme E2, putative	4	4	25.7156	25.6153	25.9801	25.8687	26.2928	26.0665	26.2912	26.2875	25.7949	26.2345	0.161581	0.112003	-0.43957	0.737354	0.0056062
Tb927.11.14210	Conserved protein	4	4	25.3225	25.5172	25.3523	25.3938	25.2733	25.2727	25.3847	25.3808	25.3965	25.3279	0.0856601	0.06341	0.0685946	1.04869	0.249269
Tb927.11.14220	Hypothetical protein, conserved	4	4	24.8182	24.8538	24.9508	24.8811	24.9756	24.6723	24.98	25.0005	24.876	24.9071	0.056143	0.156925	-0.0311133	0.978665	0.728991
Tb927.11.14230	Vps23 core domain containing protein, putative	4	2	22.0099	21.2028	21.4722	21.5991	21.7786	21.8717	19.8648	19.1385	21.571	20.6634	0.336025	1.3744	0.907582	1.8759	0.280917
Tb927.11.14250	T-complex protein 1, epsilon subunit, putative	4	4	28.5845	28.5258	28.4987	28.598	28.6967	28.717	28.7655	28.8119	28.5517	28.7478	0.0472731	0.051616	-0.196031	0.872949	0.00141481
Tb927.11.14280	Septum formation protein MAF homologue, putative	4	3	25.012	24.7834	24.8559	24.7867	24.2582	24.3754	19.763	24.0583	24.8595	23.1137	0.107032	2.23764	1.74579	3.35378	0.216572
Tb927.11.14290	Vacuolar sorting protein, putative	4	4	25.2865	25.2183	25.4291	25.0349	24.782	24.8287	24.7941	24.9081	25.2422	24.8282	0.16378	0.0567989	0.413989	1.33236	0.0105731
Tb927.11.1430	Repeat of unknown function (DUF1126)/EF-hand domain pair, putative	4	4	29.1214	29.0578	29.0667	28.9683	29.0436	28.9325	29.0098	28.9633	29.0535	28.9873	0.0634298	0.0491645	0.0662383	1.04698	0.152952
Tb927.11.14300	Dynein intermediate chain, axonemal	4	4	27.769	27.5604	27.6337	27.6807	27.6544	27.5223	27.5004	27.5536	27.661	27.5577	0.0873957	0.0680881	0.103264	1.0742	0.114499
Tb927.11.14310	Small nuclear ribonucleoprotein Sm-G	4	3	22.5305	22.5705	22.632	22.8371	22.8781	23.2707	19.8441	22.6862	22.6425	22.1698	0.136253	1.5694	0.472741	1.38774	0.59011
Tb927.11.14330	HECT-domain (ubiquitin-transferase), putative	4	4	25.8005	25.9268	25.8441	25.7853	25.7472	25.8527	26.0875	25.753	25.8392	25.8601	0.0635397	0.159166	-0.0209283	0.985598	0.819262
Tb927.11.14340	Exportin 1	4	4	24.693	24.3535	24.5323	24.7701	24.8774	24.6093	24.8125	24.7803	24.5872	24.7699	0.184651	0.114421	-0.182668	0.881072	0.153343
Tb927.11.14360	Mitochondrial carrier protein	4	4	23.2987	23.3996	23.4135	23.5244	23.5767	23.0549	23.6437	23.2492	23.4091	23.3811	0.0923948	0.277519	0.0279452	1.01956	0.858595
Tb927.11.1440	Hypothetical protein, conserved	3	3	20.6165	21.9034	22.0175	22.1255	22.6495	22.5214	22.8011	19.5472	21.6657	21.8798	0.705306	1.55926	-0.214084	0.862093	0.814262
Tb927.11.14430	Proteasome regulatory non-ATP-ase subunit	4	4	25.7119	25.771	25.9834	25.8044	25.8753	25.6902	25.8905	25.7523	25.8177	25.8021	0.116954	0.0968856	0.0155757	1.01085	0.844491
Tb927.11.14440	PPR repeat family, putative	2	2	21.7204	20.2405	20.0578	21.4017	21.6495	21.4223	19.6762	19.3535	20.8551	20.5254	0.828852	1.17794	0.329693	1.25675	0.664976
Tb927.11.14450	Hypothetical protein, conserved	2	4	20.8805	22.3528	20.692	22.113	22.604	22.2638	22.5187	22.2964	21.5095	22.4207	0.844431	0.166604	-0.911187	0.531747	0.117953
Tb927.11.14460	ADP-ribosylation factor GTPase activating protein 1, putative	4	4	25.4053	25.5784	25.1314	25.335	25.3768	25.2896	25.5775	25.2857	25.3625	25.3824	0.184962	0.136686	-0.019893	0.986306	0.86882
Tb927.11.14490	RNA polymerase subunit, putative	4	4	24.3947	24.2276	24.2255	24.2145	24.2633	23.9511	24.2723	24.0816	24.2656	24.1421	0.0862839	0.154699	0.123526	1.08939	0.225406
Tb927.11.1450	2-oxoglutarate dehydrogenase E1 component, putative	4	4	27.0566	26.1692	27.3644	26.4257	25.1059	24.9774	25.0518	24.8094	26.754	24.9861	0.551924	0.129063	1.76785	3.40545	0.00607839
Tb927.11.14560	Cleavage and polyadenylation specificity factor CPSF160, putative	4	4	23.303	24.0695	23.6798	23.4275	23.8522	23.9838	24.5216	24.1865	23.62	24.136	0.33821	0.29149	-0.51609	0.699264	0.0610564
Tb927.11.14590	G5-interacting protein	4	4	25.5145	25.7095	25.4622	25.7226	25.8404	25.7763	26.0054	25.8262	25.6022	25.8621	0.133276	0.099431	-0.259837	0.835182	0.0226818
Tb927.11.14620	Expression site-associated gene 2 (ESAG2) protein, putative	0	2	20.8402	20.4997	20.0297	20.7302	20.0107	19.6926	22.8372	23.2163	20.5249	21.4392	0.359354	1.84425	-0.914288	0.530606	0.397618
Tb927.11.14690	Microtubule-binding protein MIP-T3, putative	4	1	22.6963	22.6757	22.142	22.3839	22.8144	19.815	19.5559	19.3313	22.4745	20.3791	0.26357	1.63549	2.09533	4.27322	0.0813207
Tb927.11.14730	Metalloprotease M41 FtsH, putative	4	4	25.2895	24.9988	25.2085	25.0044	25.2066	25.2117	25.1156	25.216	25.1253	25.1875	0.146618	0.0480564	-0.0621648	0.957826	0.469722
Tb927.11.14750	PSP1 C-terminal conserved region, putative	4	4	24.6905	24.6362	24.3725	24.8398	25.3469	25.2012	25.4888	25.532	24.6347	25.3922	0.194895	0.149882	-0.757509	0.591517	0.00106457
Tb927.11.14780	Phosphomannose isomerase	4	4	25.3442	24.8906	25.2426	25.5452	24.4378	24.4873	24.6954	25.1337	25.2557	24.6885	0.273914	0.317063	0.567128	1.48157	0.0359849
Tb927.11.14870	NAD+ synthase, putative	4	4	23.5968	23.5354	23.6123	23.1516	23.6109	23.3239	23.1635	23.157	23.474	23.3138	0.217516	0.212569	0.160251	1.11748	0.332566
Tb927.11.14880	Paraflagellar Rod Proteome Component 9, putative	4	4	28.0842	27.7733	27.9568	27.8329	27.675	27.6826	27.734	27.6345	27.9118	27.6815	0.138026	0.0408688	0.230256	1.17304	0.0394201
Tb927.11.14890	DNA polymerase alpha/epsilon subunit B, putative	3	2	22.6306	22.7998	20.3218	22.636	22.4323	22.239	19.7259	19.2276	22.0971	20.9062	1.18609	1.66494	1.19087	2.28291	0.292666
Tb927.11.14900	Coatomer subunit epsilon	4	4	26.388	26.2263	26.4382	26.2098	26.1787	26.2415	26.3415	26.2072	26.3156	26.2422	0.114672	0.0709734	0.0733436	1.05215	0.326313
Tb927.11.14950	Zinc finger protein 2	4	4	25.9864	26.5405	26.3603	26.3962	26.6787	26.8975	27.286	26.5695	26.3208	26.8579	0.236147	0.316304	-0.537083	0.689163	0.0374247
Tb927.11.14960	Pumilio/PUF RNA binding protein 7, putative	4	4	23.5875	23.652	23.7964	23.2111	25.2151	25.354	25.3756	24.9604	23.5617	25.2263	0.249529	0.190978	-1.66453	0.315447	6.35941e-05
Tb927.11.14970	Hypothetical protein, conserved	4	4	23.4383	23.5997	23.3272	23.48	23.3711	23.3687	23.5966	23.6111	23.4613	23.4869	0.11257	0.135234	-0.0255565	0.982442	0.781533
Tb927.11.15020	Iron superoxide dismutase	4	3	25.268	25.1603	25.4264	25.8055	24.174	24.6881	19.6077	23.8122	25.415	23.0705	0.282308	2.33632	2.34453	5.07895	0.137736
Tb927.11.15030	Small GTPase	4	4	25.4192	25.5661	25.9121	25.2863	25.2993	25.442	25.4901	25.516	25.5459	25.4368	0.269546	0.0966744	0.109099	1.07855	0.491068
Tb927.11.15040	Chaperonin HSP60, mitochondrial	4	4	24.4972	24.2191	24.556	24.1527	24.0713	24.078	23.9865	24.2554	24.3562	24.0978	0.200013	0.11304	0.258441	1.19619	0.0772324
Tb927.11.15100	Tb5.20	4	4	27.9777	27.9846	27.7705	27.6986	27.7268	27.5475	27.8224	27.6621	27.8579	27.6897	0.145405	0.115433	0.168137	1.12361	0.122589
Tb927.11.15120	Hypothetical protein, conserved	4	4	23.0603	23.1305	23.4175	23.3822	22.9276	22.6075	22.6812	23.0277	23.2476	22.811	0.178679	0.199008	0.436624	1.35343	0.0174239
Tb927.11.15130	DnaJ homolog, putative	4	4	27.1848	27.0636	27.0674	27.2783	26.7684	26.8738	26.7506	26.9364	27.1485	26.8323	0.103167	0.0881778	0.316224	1.24507	0.0036893
Tb927.11.15140	Bilobe region protein, putative	4	4	27.0473	26.9835	27.2897	26.6498	27.2059	27.1381	27.1084	26.9135	26.9926	27.0915	0.263869	0.12546	-0.0989102	0.933738	0.533127
Tb927.11.15150	1-acyl-sn-glycerol-3-phosphate acyltransferase, putative	4	4	25.1836	24.9891	24.9867	25.0291	25.3998	25.5237	25.5684	25.3025	25.0471	25.4486	0.0930374	0.120695	-0.401497	0.757073	0.00228531
Tb927.11.15190	Domain of unknown function (DUF4200), putative	4	4	24.6433	24.4497	24.5853	24.3048	24.3009	24.5294	24.6675	23.9087	24.4958	24.3516	0.150969	0.331737	0.144174	1.1051	0.471231
Tb927.11.15210	TLR4 regulator and MIR-interacting MSAP, putative	4	4	23.7173	23.8691	23.6869	23.4715	23.4415	23.4439	24.4833	23.7786	23.6862	23.7868	0.16384	0.490581	-0.100637	0.932621	0.718728
Tb927.11.15220	Hypothetical protein, conserved	4	4	24.1925	24.0932	24.1832	24.4165	24.1108	24.1953	24.2843	24.2053	24.2214	24.1989	0.137606	0.070994	0.0224482	1.01568	0.784755
Tb927.11.15230	Cytosolic coat protein, putative	4	4	25.1376	25.7616	25.7674	25.3498	25.8357	25.5287	25.896	25.4375	25.5041	25.6745	0.312906	0.225438	-0.170375	0.888612	0.414187
Tb927.11.15240;Q3TEG7;P53994;P59279;G3UXQ7;G3V022	Ras-related protein RAB2B, putative	4	4	26.5787	26.5207	26.6549	26.3184	26.3924	26.1992	26.4921	26.0764	26.5182	26.29	0.144068	0.18724	0.228163	1.17134	0.104801
Tb927.11.15270	Hypothetical protein, conserved	4	4	23.9718	24.4408	24.2238	24.1085	24.1214	24.0411	24.0384	23.9046	24.1862	24.0264	0.198491	0.0898376	0.159858	1.11718	0.213193
Tb927.11.15370	Importin subunit beta-4, putative	4	4	29.0533	29.0247	29.0177	29.2548	29.3594	29.3322	29.4783	29.4697	29.0876	29.4099	0.112469	0.0749191	-0.322258	0.799817	0.00447362
Tb927.11.1540	Isovaleryl-coA dehydrogenase, putative	3	0	23.3596	20.3458	26.4688	25.1814	20.0447	19.2588	19.9874	19.5172	23.8389	19.702	2.65521	0.378386	4.13687	17.5923	0.0511599
Tb927.11.15420	Eukaryotic translation initiation factor 3 subunit k	4	4	27.1345	27.1682	27.2039	27.0345	27.4684	27.2857	27.5854	27.2909	27.1353	27.4076	0.0728802	0.145833	-0.272333	0.827979	0.0248412
Tb927.11.15430	U5 small nuclear ribonucleoprotein component, putative	4	4	24.6881	24.6266	24.7999	24.6297	24.8849	24.7792	24.8168	24.5442	24.6861	24.7563	0.0809783	0.14801	-0.0701587	0.952533	0.44619
Tb927.11.15480	Heat shock protein Hsp20, putative	4	4	26.9062	27.1954	27.2611	27.417	28.3787	28.5287	28.5807	28.3753	27.1949	28.4659	0.21374	0.104759	-1.27093	0.414394	0.000272787
Tb927.11.15560	Nucleoporin NUP53a	1	3	20.3261	21.5805	20.4956	20.4322	22.3721	20.4334	22.6379	22.6615	20.7086	22.0262	0.585452	1.06995	-1.31762	0.401196	0.0872592
Tb927.11.15580	Hypothetical protein, conserved	3	1	21.7791	20.1819	23.3592	22.2135	21.5545	19.2491	19.3876	19.2716	21.8834	19.8657	1.31565	1.12752	2.01772	4.04943	0.0597197
Tb927.11.1560	1,2-Dihydroxy-3-keto-5-methylthiopentene dioxygenase, putative	4	4	27.7031	27.7451	27.786	27.8096	27.4824	27.5201	27.5989	27.4574	27.7609	27.5147	0.04688	0.0617629	0.246241	1.18611	0.000936048
Tb927.11.15640	Mitochondrial RNA binding complex 1 subunit	2	1	23.1557	20.212	20.2263	22.3378	22.3678	19.6442	19.5042	19.228	21.4829	20.1861	1.49705	1.46475	1.29686	2.45694	0.261844
Tb927.11.15680	Hypothetical protein, conserved	4	4	24.3266	24.2032	23.9448	24.2237	24.1534	24.42	24.9806	24.4766	24.1746	24.5076	0.162426	0.345364	-0.333089	0.793835	0.15136
Tb927.11.15690	U5 snRNP-associated 102 kDa protein, putative	3	3	22.6144	22.2013	22.6393	20.3454	22.5461	22.8614	22.7597	19.5775	21.9501	21.9362	1.08851	1.57793	0.0138916	1.00968	0.988964
Tb927.11.15730	Cyclic nucleotide-binding domain containing protein, putative	3	2	22.9845	22.8088	23.3676	19.9859	22.942	22.8065	19.4473	20.2746	22.2867	21.3676	1.55152	1.77308	0.919106	1.89094	0.465427
Tb927.11.15750	AMP deaminase, putative	4	4	24.2658	24.301	24.3584	24.2112	24.1461	24.1393	23.9434	24.1372	24.2841	24.0915	0.0618184	0.0987923	0.192609	1.14283	0.0211134
Tb927.11.15760	GPI transamidase subunit Tta1	4	4	24.7703	24.7356	24.6382	25.0647	25.157	25.1697	25.2953	24.8882	24.8022	25.1275	0.183717	0.171358	-0.325352	0.798104	0.0413877
Tb927.11.15800	Tip Of Extending FAZ protein 1	4	4	23.0119	23.1491	22.6107	22.8245	23.3827	23.3569	23.4139	24.0078	22.899	23.5403	0.23378	0.312512	-0.641287	0.641141	0.0186673
Tb927.11.15860;Tb927.11.15840	L-Lysine transport protein, putative;L-Lysine transport protein, putative	4	2	23.7204	23.6305	24.0797	23.6371	22.3078	20.3825	22.2936	19.7057	23.7669	21.1724	0.212499	1.33183	2.5945	6.03978	0.0283678
Tb927.11.15870	Hypothetical protein, conserved	4	4	25.3915	25.4489	25.5107	25.2679	24.5707	24.8296	25.2479	24.6622	25.4048	24.8276	0.103381	0.300007	0.57716	1.49191	0.0251276
Tb927.11.15900;Tb927.11.15880	60S ribosomal protein L27, putative;60S ribosomal protein L27, putative	2	3	20.5498	23.3441	20.6359	24.8165	23.5574	23.5192	26.3852	20.1161	22.3366	23.3945	2.10155	2.5648	-1.0579	0.480332	0.547859
Tb927.11.15910	Iron superoxide dismutase	4	4	27.8258	27.8297	28.0167	28.0285	28.1046	27.9006	27.9763	27.8604	27.9252	27.9605	0.112609	0.107418	-0.0353264	0.975811	0.665829
Tb927.11.15940	Hypothetical protein, conserved	4	4	22.6614	22.6225	22.7676	22.4775	22.7424	22.869	22.9547	22.8918	22.6323	22.8645	0.120003	0.0890949	-0.232215	0.851327	0.0232531
Tb927.11.15970	Guanine nucleotide exchange factor in Golgi transport N-terminal/Sec7 domain containing protein, putative	4	4	24.2869	24.4126	24.8102	24.5071	24.4234	24.5359	24.4801	24.6029	24.5042	24.5106	0.223058	0.076821	-0.00640172	0.995572	0.95952
Tb927.11.15990	Nucleoporin NUP109	4	4	24.8153	24.8501	24.9376	24.9135	25.0706	25.1336	25.17	25.0646	24.8791	25.1097	0.0562974	0.0509182	-0.230584	0.85229	0.000937341
Tb927.11.160	Hypothetical protein, conserved	4	2	23.9946	23.9965	23.797	23.651	23.3541	23.6901	19.8041	19.185	23.8598	21.5083	0.167763	2.34301	2.35147	5.10344	0.138114
Tb927.11.16030	Proteasome regulatory non-ATP-ase subunit 7	4	4	26.3105	26.2959	26.2627	26.3143	26.2894	26.0449	26.291	26.3909	26.2959	26.254	0.0234792	0.147257	0.0418321	1.02942	0.612177
Tb927.11.16050	CS domain/TPR repeat, putative	2	1	21.2479	20.1083	20.8061	22.1542	20.3243	19.6857	20.3525	22.2271	21.0791	20.6474	0.856588	1.09722	0.431732	1.34885	0.559155
Tb927.11.16080	Soluble NSF attachment protein, SNAP, putative	4	4	25.5956	25.6142	25.5566	25.5166	25.3896	25.3443	25.3203	25.2871	25.5707	25.3353	0.043322	0.043125	0.235425	1.17725	0.000250908
Tb927.11.16090	Outer dynein arm docking complex, putative	4	4	26.5414	26.3583	26.5037	26.4018	26.5077	26.3676	26.3391	26.4781	26.4513	26.4231	0.0855401	0.082283	0.0282075	1.01974	0.6514
Tb927.11.16100	Ubiquitin carboxyl-terminal hydrolase, putative	3	4	22.399	22.5784	19.8138	22.5758	22.4584	22.5484	22.3365	22.4481	21.8418	22.4478	1.35456	0.0868338	-0.60607	0.656984	0.437151
Tb927.11.16110	Integrin alpha chain protein, putative	4	4	24.2065	24.175	23.7698	24.1522	24.1592	24.4395	24.2812	24.3892	24.0759	24.3173	0.205256	0.124341	-0.241392	0.845928	0.101104
Tb927.11.16130	Nucleoside diphosphate kinase	4	4	30.922	30.7584	30.744	30.9264	30.5743	30.6749	30.7923	30.6231	30.8377	30.6662	0.100058	0.0936088	0.171542	1.12626	0.046456
Tb927.11.16160	ATP binding protein-like protein	4	4	26.0312	26.1784	26.2025	26.1071	26.3138	26.383	26.5639	25.8785	26.1298	26.2848	0.077211	0.290662	-0.155019	0.898121	0.369872
Tb927.11.1620	Hypothetical protein, conserved	4	4	24.6994	24.5533	24.7325	24.6238	24.4342	24.181	24.3189	24.4343	24.6523	24.3421	0.0801039	0.120356	0.310157	1.23984	0.0070595
Tb927.11.16230	Hypothetical protein, conserved	2	2	20.6964	21.8154	20.0453	21.8192	21.926	21.7594	19.3973	19.3049	21.0941	20.5969	0.876395	1.44062	0.49719	1.41146	0.581264
Tb927.11.16280;Tb927.5.1110;P62918	60S ribosomal protein L8, putative;60S ribosomal protein L8, putative	4	4	25.4642	26.7793	26.4543	27.1588	28.0079	28.5624	28.6734	27.7862	26.4642	28.2575	0.726163	0.428291	-1.79333	0.288506	0.0085741
Tb927.11.16340	Importin-beta N-terminal domain/HEAT-like repeat, putative	4	4	23.1397	23.2807	22.9978	23.2352	23.4774	23.7233	24.116	23.6263	23.1633	23.7358	0.125008	0.272923	-0.57243	0.672483	0.0172069
Tb927.11.16350	Hypothetical protein, conserved	4	4	23.5834	23.5013	23.442	23.5623	23.5595	23.4958	23.9862	23.7373	23.5223	23.6947	0.0638124	0.219532	-0.172441	0.88734	0.215674
Tb927.11.16380	TPR repeat, putative	3	4	22.5016	22.3163	20.4803	22.5263	22.5668	22.3294	22.496	22.5062	21.9561	22.4746	0.988324	0.101713	-0.518472	0.698111	0.371891
Tb927.11.16390	Cyclin dependent kinases regulatory subunit, putative	4	4	23.3538	23.0629	23.4368	23.3211	23.7801	23.6759	24.1876	23.0162	23.2937	23.665	0.161378	0.485576	-0.371304	0.773084	0.226759
Tb927.11.16400	Kinetoplast-associated protein 3, putative	0	2	20.8951	21.0207	20.1728	20.3023	21.4183	20.5781	19.6972	19.4383	20.5977	20.283	0.422349	0.900489	0.314744	1.24379	0.559199
Tb927.11.16410	Enolase, putative	4	4	23.9792	24.087	23.9891	24.0155	23.8832	23.9511	24.2314	23.8761	24.0177	23.9854	0.0486711	0.167435	0.0322852	1.02263	0.732428
Tb927.11.16470	Hypothetical protein, conserved	2	2	20.4126	20.278	20.1861	20.1862	20.447	21.9346	19.6345	19.5381	20.2657	20.3885	0.107045	1.10837	-0.122799	0.918404	0.839353
Tb927.11.16480	Enoyl-CoA hydratase/isomerase family protein, putative	4	4	23.5547	23.7607	23.9217	23.6953	24.0663	23.7135	24.2562	24.087	23.7331	24.0307	0.152292	0.227996	-0.29763	0.813588	0.0796091
Tb927.11.16540	Roadblock/LC7 domain containing protein, putative	4	4	23.9307	23.7325	24.2022	24.0391	23.8855	24.2724	23.4964	23.7873	23.9761	23.8604	0.197066	0.320524	0.115732	1.08352	0.565438
Tb927.11.1660	Vesicular transport protein (CDC48 homologue), putative	4	4	23.3685	23.2777	23.5242	23.0576	23.586	23.885	23.6098	23.7978	23.307	23.7196	0.194978	0.145362	-0.41265	0.751242	0.0164946
Tb927.11.16610	Zinc-finger of a C2HC-type, putative	4	4	22.6383	22.7846	22.4292	22.8458	22.7522	23.6721	22.9929	22.8981	22.6745	23.0788	0.185242	0.407693	-0.404352	0.755576	0.142007
Tb927.11.16660	Dopey, N-terminal, putative	4	2	22.7563	22.57	22.7655	22.5182	22.4395	22.1517	19.4985	20.1159	22.6525	21.0514	0.126981	1.46338	1.60108	3.0337	0.116018
Tb927.11.16670	Hypothetical protein, conserved	4	4	24.3636	24.4626	24.5246	24.4091	25.0783	24.7441	24.7818	24.8609	24.44	24.8663	0.0694423	0.149509	-0.426331	0.744152	0.00567109
Tb927.11.16730	Dihydrolipoyl dehydrogenase	4	4	27.2648	26.9421	27.4979	27.1411	26.7457	26.5036	26.7558	26.8458	27.2115	26.7127	0.232665	0.146484	0.498756	1.41299	0.0148038
Tb927.11.16740	Chaperone protein DnaJ, putative	4	4	24.7213	24.9696	25.209	25.2523	25.2496	25.2064	25.4914	25.1848	25.0381	25.283	0.245033	0.141495	-0.244962	0.843838	0.14635
Tb927.11.16760	T-complex protein 1, alpha subunit, putative	4	4	29.8048	29.823	29.8497	29.7818	29.9574	29.8572	29.7161	29.8871	29.8148	29.8544	0.0287235	0.101336	-0.0396412	0.972897	0.499321
Tb927.11.16770	Glucosamine-6-phosphate isomerase, putative	4	4	23.5372	23.5885	23.9532	23.8206	22.9415	23.2183	23.0968	23.312	23.7249	23.1422	0.195891	0.160161	0.582707	1.49766	0.00404989
Tb927.11.1680	Vesicular-fusion protein SEC18, putative	4	4	24.3129	24.2947	24.691	24.3645	24.7332	24.5112	24.4515	24.7194	24.4158	24.6038	0.185845	0.143633	-0.188068	0.87778	0.163534
Tb927.11.16810	Dynein light intermediate chain D1bLIC, putative	4	4	26.6814	26.2784	26.6204	26.4396	26.4334	26.1302	26.4303	26.5228	26.505	26.3792	0.182613	0.171442	0.125764	1.09109	0.3542
Tb927.11.16830	Rab-like 5, small G protein	4	4	26.5189	26.4371	26.6554	26.5573	26.5853	26.5862	26.6225	26.7268	26.5422	26.6302	0.0906162	0.0666603	-0.0880385	0.940801	0.172907
Tb927.11.16850	Golgi transport complex subunit 5, putative	4	3	22.283	21.9527	22.1786	21.9516	22.4237	21.7492	22.228	18.796	22.0914	21.2992	0.166451	1.69268	0.79224	1.73176	0.419085
Tb927.11.16880	Leucine-rich repeat protein (LRRP), putative	4	4	23.835	23.8742	23.8215	23.4661	23.7164	23.9496	23.5111	23.6788	23.7492	23.714	0.190036	0.18065	0.0352252	1.02472	0.797189
Tb927.11.16890	Tetratricopeptide-like helical domain containing protein	4	4	22.5534	23.3385	23.4561	22.53	23.1861	23.594	23.4124	23.0232	22.9695	23.3039	0.496427	0.250716	-0.334421	0.793102	0.28934
Tb927.11.16970	Protein phosphatase 4, putative	4	4	25.9534	25.9136	25.9326	25.9739	25.9618	25.8357	26.1822	25.8761	25.9434	25.9639	0.0260308	0.154687	-0.0205653	0.985846	0.809286
Tb927.11.1700	Hypothetical protein, conserved	4	4	25.3497	24.901	25.2797	25.0702	25.4234	25.1847	24.8634	25.1615	25.1501	25.1582	0.204183	0.229454	-0.00809408	0.994405	0.9597
Tb927.11.17000;Tb11.v5.0404	Leucine-rich repeat protein (LRRP), putative;hypothetical protein, conserved	4	4	30.549	30.43	30.5265	30.5292	30.5131	30.4138	30.5849	30.5406	30.5087	30.5131	0.0534014	0.072503	-0.00439618	0.996957	0.925667
Tb927.11.1710	Guide RNA-binding protein of 21 kDa	4	4	27.6199	27.3686	27.4249	27.5467	27.0969	26.9337	27.1608	26.9632	27.49	27.0386	0.114098	0.108021	0.451395	1.36736	0.00122153
Tb927.11.1740	Intraflagellar transport protein 88	4	4	27.5104	27.4722	27.6255	27.5045	27.402	27.4629	27.5291	27.4654	27.5281	27.4648	0.0670665	0.0518951	0.0632992	1.04485	0.189115
Tb927.11.1820	Translation initiation factor eIF2B delta subunit, putative	4	4	24.9472	24.7982	24.8346	24.8414	24.8633	24.6922	24.7025	24.9004	24.8553	24.7896	0.0641017	0.107684	0.0657351	1.04662	0.343206
Tb927.11.1890	Serine-threonine kinase receptor-associated protein, putative	4	4	27.1785	27.1952	27.2565	27.2802	26.9708	26.9231	26.9865	27.0528	27.2276	26.9833	0.0485085	0.0536049	0.244292	1.18451	0.000533837
Tb927.11.190	Elongation factor, putative	4	4	24.6404	23.9794	24.4483	23.9007	23.556	23.275	23.2808	23.6162	24.2422	23.432	0.359069	0.179645	0.810212	1.75347	0.01285
Tb927.11.1900	T-complex protein 1, beta subunit, putative	4	4	29.9717	30.0104	30.03	29.9573	30.1181	29.9929	30.1159	30.0914	29.9923	30.0796	0.0336612	0.05902	-0.0872542	0.941313	0.0524583
Tb927.11.1960	Leucine-rich repeat protein (LRRP), putative	4	4	24.1696	23.9157	24.0889	24.2881	23.8595	23.8795	23.6392	24.2214	24.1156	23.8999	0.156343	0.240401	0.215677	1.16125	0.191164
Tb927.11.1980	Zinc finger protein family member, putative	4	4	28.8981	28.883	28.9116	28.9509	29.2981	29.2316	29.3799	29.262	28.9109	29.2929	0.0291433	0.0640327	-0.382007	0.767369	0.000316936
Tb927.11.1990;Q9D0I9	Arginyl-tRNA synthetase, putative	4	4	28.1696	28.2502	28.1653	28.3666	28.4215	28.3205	28.418	28.346	28.238	28.3765	0.0942432	0.0510132	-0.138561	0.908425	0.052946
Tb927.11.2030	Hypothetical protein, conserved	1	4	20.7932	20.8355	20.9149	22.4033	22.5219	21.7681	22.5917	22.2517	21.2367	22.2834	0.779338	0.373484	-1.04663	0.484097	0.0680349
Tb927.11.2060;Tb927.11.2050	60S acidic ribosomal protein P0, putative;60S acidic ribosomal protein P0, putative	4	4	29.9359	29.95	29.91	30.2142	30.5688	30.3576	30.5709	30.6778	30.0025	30.5438	0.142074	0.134148	-0.541257	0.687172	0.00147544
Tb927.11.2070	Hypothetical protein, conserved	3	2	22.9199	20.12	23.0096	22.9952	22.6429	19.5998	22.6879	19.4116	22.2612	21.0855	1.42801	1.82594	1.17562	2.25889	0.351735
Tb927.11.2090	Choline kinase	4	4	24.1409	24.1575	23.9496	24.2674	24.6486	24.1803	24.1435	24.1962	24.1288	24.2921	0.132017	0.23867	-0.163307	0.892976	0.28824
Tb927.11.2110	Snf7, putative	4	3	23.6189	23.2921	23.707	23.4367	23.067	20.7482	23.201	23.4279	23.5137	22.611	0.185729	1.25081	0.902642	1.86949	0.245034
Tb927.11.2130	Proteasome regulatory non-ATP-ase subunit 3	4	4	26.2516	26.317	26.4554	26.5232	26.1738	26.2625	26.3084	26.4478	26.3868	26.2981	0.124448	0.114349	0.0886342	1.06336	0.334905
Tb927.11.2140	Cyclic nucleotide-binding domain containing protein, putative	4	3	24.2626	23.872	24.307	24.1675	24.4836	24.063	20.0948	24.2463	24.1523	23.2219	0.195706	2.09182	0.93036	1.90575	0.440013
Tb927.11.2250	Conserved protein, unknown function	3	0	23.2054	23.1951	23.6854	20.6711	20.0075	19.6137	19.8141	19.2394	22.6892	19.6687	1.36472	0.328289	3.02055	8.11479	0.0184418
Tb927.11.2260	Eukaryotic translation initiation factor 4E-1	4	4	24.7602	24.5206	23.67	24.598	24.7731	24.8821	25.0056	24.359	24.3872	24.755	0.488433	0.280508	-0.367768	0.774981	0.250848
Tb927.11.2270	Inner dynein arm I1 intermediate chain, axonemal	4	4	25.2144	25.0729	25.3283	25.1462	25.1642	25.0255	25.2551	25.0743	25.1904	25.1297	0.108571	0.101399	0.0606894	1.04296	0.445262
Tb927.11.2280	BRO1-like domain/ALIX V-shaped domain binding to HIV, putative	2	1	23.3253	20.5278	20.4598	23.4376	19.7893	19.7986	22.5433	19.014	21.9376	20.2863	1.66805	1.54896	1.6513	3.14116	0.197278
Tb927.11.230	Cleavage and polyadenylation specificity factor subunit 2	4	4	24.7363	24.8134	24.5964	24.7816	24.6119	24.6273	24.4309	24.7823	24.7319	24.6131	0.0957347	0.143797	0.118807	1.08584	0.225052
Tb927.11.2300	Eukaryotic peptide chain release factor subunit 1, putative	4	4	27.4594	27.426	27.5291	27.5	27.7033	27.5911	27.9038	27.6292	27.4786	27.7069	0.0452512	0.139324	-0.22823	0.853682	0.0407484
Tb927.11.2320	Hereditary spastic paraplegia protein strumpellin, putative	4	4	24.1798	24.0627	24.228	24.1709	23.8761	24.0324	24.0146	24.1369	24.1603	24.015	0.0697663	0.107142	0.145322	1.10598	0.0705438
Tb927.11.2340	Hypothetical protein, conserved	4	4	22.8002	23.2191	23.1144	22.834	23.8527	23.9077	23.7493	23.0907	22.9919	23.6501	0.206803	0.378641	-0.658189	0.633673	0.0312487
Tb927.11.2360	Phenylalanyl-tRNA synthetase (beta subunit), putative	4	4	27.3198	27.4155	27.3095	27.4471	27.4668	27.4153	27.5725	27.398	27.373	27.4631	0.0687169	0.0785677	-0.0901876	0.939401	0.135588
Tb927.11.2370	mRNA export factor MEX67	4	4	24.8065	24.7489	24.9527	24.7311	25.1952	24.9135	25.3951	24.94	24.8098	25.1109	0.10057	0.228098	-0.301128	0.811617	0.0711667
Tb927.11.2400	Flabarin-like protein	4	4	27.8975	27.658	27.7496	27.8699	27.7987	27.6703	28.0254	28.0049	27.7937	27.8748	0.110944	0.170537	-0.0810799	0.94535	0.460548
Tb927.11.2420;Tb927.11.2390	Tubulin-tyrosine ligase family, putative	4	4	24.5622	24.5911	24.6764	24.3865	24.6323	24.6468	24.607	24.4581	24.5541	24.5861	0.121761	0.0868947	-0.0320004	0.978063	0.685214
Tb927.11.2430	Cytoplasmic dynein 2 heavy chain (DYNC2H2), putative	4	4	29.3809	29.3306	29.4369	29.2428	29.0854	29.0575	29.1923	29.0871	29.3478	29.1056	0.0823689	0.0593727	0.242222	1.18281	0.00398589
Tb927.11.2440	Tubulin cofactor C domain-containing protein 1	4	3	21.888	22.0299	21.9707	21.963	22.1001	21.8141	19.5822	22.282	21.9629	21.4446	0.058164	1.25644	0.518332	1.4323	0.470011
Tb927.11.2470;Q6NSR8	Metallo-peptidase, Clan MF, Family M17	4	4	27.308	27.2649	27.2727	27.1923	27.1958	27.15	27.034	27.2591	27.2595	27.1597	0.0485685	0.0949941	0.0997349	1.07158	0.127368
Tb927.11.2490	Unc104-like kinesin, putative	4	4	25.2606	25.1689	24.8624	25.0857	25.1962	25.11	25.411	25.1862	25.0944	25.2258	0.170345	0.129302	-0.131446	0.912916	0.268143
Tb927.11.250	Ubiquitin carboxyl-terminal hydrolase, putative	4	3	23.9837	23.7241	23.9828	24.0092	20.0011	24.3083	24.5666	23.9966	23.925	23.2182	0.134459	2.15729	0.706806	1.63219	0.55944
Tb927.11.2500	Metallocarboxypeptidase 1	4	4	27.7188	27.5458	27.9159	27.7966	27.2676	27.2197	27.3209	27.4572	27.7443	27.3163	0.155165	0.102634	0.42793	1.3453	0.00528666
Tb927.11.2520	UDP-n-acetylglucosamine pyrophosphorylase	4	4	25.6049	25.447	25.4128	25.5057	25.4626	25.33	25.4955	25.5366	25.4926	25.4562	0.084105	0.0894161	0.0364226	1.02557	0.574653
Tb927.11.2540	Hypothetical protein, conserved	4	4	26.9931	27.0333	26.8479	27.1122	26.894	26.9519	26.9699	26.9082	26.9966	26.931	0.110784	0.0358007	0.0656177	1.04653	0.32878
Tb927.11.2570	Hypothetical protein, conserved	4	4	26.2373	26.1077	26.1576	26.182	25.9865	25.9791	25.9692	26.087	26.1711	26.0055	0.0538691	0.0548188	0.165668	1.12169	0.00503506
Tb927.11.260	Putative intraflagellar transport protein F6	4	4	27.7341	27.4558	27.7443	27.5661	27.5396	27.5721	27.567	27.4967	27.6251	27.5438	0.13933	0.0345107	0.0812655	1.05795	0.331654
Tb927.11.2610	Hypothetical protein, conserved	4	4	30.2433	30.1836	30.3611	30.2084	30.2041	30.0715	30.0409	30.1859	30.2491	30.1256	0.0785596	0.0814423	0.12352	1.08939	0.0718062
Tb927.11.2620	Hypothetical protein, conserved	4	4	22.9365	22.5368	22.7531	22.4686	22.6398	22.3091	22.6813	22.6365	22.6738	22.5667	0.213042	0.172949	0.107101	1.07706	0.465911
Tb927.11.2650	Heat shock protein 84, putative	4	4	29.3162	29.1969	29.3788	29.2798	29.8237	29.7173	29.7646	29.8383	29.2929	29.786	0.0759795	0.0557834	-0.493067	0.710513	7.70027e-05
Tb927.11.2660	Golgi reassembly stacking protein (GRASP homologue), putative	3	2	22.9551	22.7454	20.6494	22.067	22.3438	22.1592	19.5592	19.3704	22.1042	20.8581	1.04132	1.61251	1.24607	2.37195	0.249465
Tb927.11.2670	Nucleoporin NUP59	4	4	25.4592	25.2495	25.5482	25.3807	25.0829	24.7388	24.9093	24.9612	25.4094	24.923	0.126652	0.142789	0.486374	1.40092	0.002324
Tb927.11.2690	Succinyl-coA:3-ketoacid-coenzyme A transferase, mitochondrial precursor, putative	4	4	26.0271	25.8386	26.3747	25.7135	24.5496	24.3645	24.9664	24.4443	25.9885	24.5812	0.287944	0.267767	1.40728	2.65236	0.000384026
Tb927.11.2730	UDP-galactose 4-epimerase	4	4	24.9571	24.6784	24.9793	24.7101	24.538	24.7555	24.6242	24.7738	24.8312	24.6729	0.15895	0.111896	0.158357	1.11602	0.159968
Tb927.11.2740	Hypothetical protein, conserved	4	4	23.9971	23.7394	24.0564	23.7302	23.7216	23.5945	23.4995	23.7289	23.8808	23.6361	0.170313	0.110033	0.244693	1.18484	0.0593005
Tb927.11.2750	Present in the outer mitochondrial membrane proteome 12	4	4	26.4092	26.4226	25.9647	26.4625	25.9156	26.165	25.9503	25.9231	26.3148	25.9885	0.234476	0.118624	0.326262	1.25376	0.0618006
Tb927.11.2770	Hypothetical protein, conserved	4	4	23.6612	23.8072	24.0454	23.8974	23.6868	23.6363	23.3399	23.9589	23.8528	23.6555	0.161093	0.253652	0.197325	1.14657	0.245228
Tb927.11.2790	Solute carrier (proton/amino acid symporter), TRAMD3 or PAT1, putative	4	4	23.9407	23.8954	24.0359	24.0058	24.0852	24.0052	23.7958	23.655	23.9695	23.8853	0.0633637	0.196116	0.084155	1.06007	0.46445
Tb927.11.280	Hypothetical protein, conserved	4	3	22.8012	22.6376	22.6576	22.637	22.8992	22.6625	19.4292	22.5958	22.6833	21.8967	0.0791292	1.65013	0.786679	1.7251	0.410874
Tb927.11.2840	Magnesium-dependent phosphatase-1/HAD phosphatase, family IIIC, putative	4	4	23.2374	22.8361	23.6847	23.7786	23.4784	23.6633	24.5991	23.6138	23.3842	23.8386	0.435049	0.512937	-0.454438	0.729794	0.226555
Tb927.11.2940	Hypothetical protein, conserved	2	4	22.6075	20.4673	23.0593	20.5043	23.2214	23.3218	23.685	23.3705	21.6596	23.3997	1.36794	0.20007	-1.74008	0.299352	0.0829396
Tb927.11.2950	Nucleoporin NUP89	4	4	25.4139	25.3097	25.4101	25.3521	25.4146	25.3493	25.1736	25.1411	25.3714	25.2697	0.0499573	0.133025	0.101792	1.07311	0.22824
Tb927.9.9210;Tb927.11.3000	60S ribosomal protein L37, putative;60S ribosomal protein L37, putative	3	4	22.6879	20.8323	21.8612	22.4458	25.1502	25.6525	25.6046	25.0497	21.9568	25.3642	0.826085	0.308552	-3.40742	0.0942463	0.00181533
Tb927.11.3030	Phosphoribosylpyrophosphate synthetase, putative	4	4	27.1202	27.2381	27.2114	27.2449	27.4135	27.255	27.4248	27.5131	27.2037	27.4016	0.057477	0.107376	-0.197951	0.871788	0.0256848
Tb927.11.3060	Phosphate transport (Pho88), putative	3	3	22.3534	22.4274	20.2271	22.2074	22.5201	22.4058	23.5012	18.9017	21.8038	21.8322	1.05512	2.01457	-0.0283885	0.980515	0.981144
Tb927.11.3070	Ribosome assembly protein RRB1, putative	4	4	23.3386	23.4964	23.4591	23.3608	23.8243	23.8296	24.1305	23.7078	23.4138	23.873	0.0760319	0.180595	-0.459265	0.727356	0.00921951
Tb927.11.3120	Nucleolar GTP-binding protein 1	0	4	20.2949	20.1054	20.2478	19.824	22.986	23.2501	24.0586	22.9444	20.118	23.3098	0.211919	0.517273	-3.19174	0.109444	0.000345144
Tb927.11.3160	Hypothetical protein, conserved	4	4	24.2943	24.4479	24.5022	24.5761	23.9186	23.9354	23.9939	24.3544	24.4551	24.0506	0.11937	0.20511	0.404527	1.32365	0.0201695
Tb927.11.320	Dynein light chain 1, putative	4	4	24.3917	24.1814	24.104	24.3249	24.2957	24.4074	24.4371	24.1707	24.2505	24.3277	0.131309	0.121117	-0.077221	0.947882	0.420707
Tb927.11.3220	Metacaspase	4	4	26.9708	26.7528	26.6891	26.5888	26.1939	26.2225	26.4493	26.3667	26.7504	26.3081	0.161725	0.120773	0.442253	1.35872	0.00559213
Tb927.2.6090;Tb927.11.3230	60S ribosomal protein L44;60S ribosomal protein L44	4	4	22.864	24.2625	24.9744	23.289	25.8095	26.0106	25.8826	25.3835	23.8475	25.7715	0.952453	0.271701	-1.92408	0.263508	0.0229897
Tb927.11.3240	T-complex protein 1, zeta subunit, putative	4	4	29.4674	29.4897	29.5396	29.5217	29.6417	29.5036	29.5984	29.5856	29.5046	29.5823	0.0322789	0.0577134	-0.0777267	0.94755	0.0686687
Tb927.11.3250	Dynein heavy chain, putative	4	4	30.446	30.4451	30.4918	30.4177	30.2582	30.3274	30.4816	30.3404	30.4501	30.3519	0.0307196	0.0937	0.0982183	1.07045	0.124175
Tb927.11.3280	Kinesin-13 5, putative	4	4	25.5709	25.5643	25.6322	25.4859	25.4373	25.3988	25.4338	25.4119	25.5633	25.4205	0.0599758	0.0183064	0.142856	1.10409	0.0136114
Tb927.11.3290	Hypothetical protein, conserved	4	4	22.9036	22.8569	22.8281	23.2348	23.027	23.1	23.1292	22.9204	22.9558	23.0442	0.188539	0.0930042	-0.0883164	0.94062	0.444245
Tb927.11.330	Myosin-like protein 1	4	4	23.6527	23.1323	23.4922	23.0811	23.3279	22.9786	23.1299	23.2963	23.3396	23.1832	0.277541	0.16168	0.156435	1.11453	0.376284
Tb927.11.3300	Spindle assembly abnormal 4	4	4	25.2653	25.3363	25.4247	24.8049	25.0865	25.2467	25.098	25.0808	25.2078	25.128	0.276373	0.0794617	0.0797687	1.05685	0.612627
Tb927.11.3310	Ubiquitin-conjugating enzyme, putative	4	4	27.7941	27.5595	27.7745	27.8577	27.628	27.6105	27.64	27.5458	27.7465	27.6061	0.129576	0.0419684	0.140363	1.10218	0.115573
Tb927.11.3350	Phospholipid-transporting ATPase 1-like protein, putative	4	4	24.322	23.9534	24.3038	24.1362	23.9328	23.6218	23.5709	23.6432	24.1789	23.6922	0.172014	0.163277	0.486688	1.40122	0.00636418
Tb927.11.3360	ATPase family associated with various cellular activities (AAA), putative	4	4	26.1912	25.965	25.9774	25.6927	25.9435	25.9415	26.1416	25.8955	25.9566	25.9806	0.20424	0.109648	-0.0239594	0.98353	0.845074
Tb927.11.3370	Hypothetical protein	4	3	22.9074	22.8547	22.8167	23.2856	19.7688	22.141	22.5693	22.7706	22.9661	21.8124	0.216212	1.38748	1.1537	2.22484	0.194675
Tb927.11.3380	Ran-binding protein 1, putative	4	4	26.4229	26.2236	26.6364	26.4863	26.3364	26.3046	26.3572	26.4213	26.4423	26.3549	0.17112	0.0492869	0.0874479	1.06249	0.389044
Tb927.11.3440	Hypothetical protein, conserved	2	0	20.3013	21.1691	20.9793	20.3826	19.9316	19.9133	19.7293	19.2194	20.7081	19.6984	0.431077	0.332173	1.00968	2.01347	0.0111616
Tb927.11.3480	Sin-like protein conserved region, putative	4	3	24.1831	23.3072	23.1814	22.4757	24.5417	24.0535	20.3667	23.9876	23.2868	23.2374	0.700636	1.92967	0.0494616	1.03488	0.964007
Tb927.11.3490	Hypothetical protein, conserved	4	4	27.3167	27.119	27.3769	27.2953	27.2985	27.2514	27.1836	27.2081	27.277	27.2354	0.110825	0.0505701	0.0415733	1.02924	0.530708
Tb927.11.3500	Dpy-30 motif containing protein, putative	4	4	26.5648	26.4273	26.5262	26.4204	26.5442	26.4955	26.5735	26.6702	26.4847	26.5709	0.0720358	0.0736269	-0.0861955	0.942004	0.145255
Tb927.11.3510	Hypothetical protein, conserved	4	4	24.4074	24.6377	24.6668	24.5405	24.3821	24.6128	24.3637	24.6289	24.5631	24.4969	0.117003	0.143503	0.0662037	1.04696	0.502451
Tb927.11.3550	XPA-interacting protein, putative	4	4	24.1748	24.0351	24.1993	24.1933	24.3913	24.5071	24.5868	24.2891	24.1506	24.4436	0.0777291	0.130562	-0.292988	0.81621	0.0124453
Tb927.11.3570	Metallo-peptidase, Clan MA(E) Family M1	4	4	29.0459	28.942	29.1628	29.0818	28.8057	28.7574	28.7463	28.7283	29.0581	28.7594	0.0915652	0.033105	0.298689	1.23003	0.0043289
Tb927.11.360	ATP-binding protein, putative	2	4	21.9822	20.9877	22.1381	20.5077	22.5745	22.4096	23.0176	22.5439	21.4039	22.6364	0.785278	0.264049	-1.23249	0.425582	0.0456254
Tb927.11.3620;Tb11.v5.1049;Tb927.11.3610;Tb11.v5.1044;Tb11.v5.1043;Tb11.v5.1051;Tb11.v5.1052;Tb11.v5.1054	Nucleobase/nucleoside transporter 8.1;nucleobase/nucleoside transporter 8.1, putative;nucleobase/nucleoside transporter 8.1;nucleobase/nucleoside transporter 8.1, putative;nucleobase/nucleoside transporter 8.1, putative;nucleobase/nucleoside transporter 8.	4	4	26.6954	26.5209	25.7568	26.743	25.063	24.938	24.6254	24.6246	26.429	24.8128	0.45819	0.222742	1.61627	3.06581	0.00238084
Tb927.11.3630	Nucleobase/nucleoside transporter 8.1	4	0	22.9983	22.4672	21.9778	22.28	20.2009	19.6092	19.942	19.2073	22.4308	19.7398	0.428699	0.429793	2.69099	6.45754	0.000114568
Tb927.11.3660	Dynein light chain Tctex-type, putative	4	4	25.4289	25.4662	25.3607	25.5388	25.3467	25.3747	25.51	25.309	25.4487	25.3851	0.0742802	0.0874781	0.0635448	1.04503	0.311577
Tb927.11.370	Repressor activator protein 1	4	4	23.9288	23.5295	23.9608	24.2924	23.9269	23.7948	24.0826	24.0743	23.9279	23.9697	0.312365	0.136763	-0.0418003	0.971442	0.818085
Tb927.11.3700	Uncharacterised ACR, YagE family COG1723, putative, unspecified product	4	4	22.3782	21.8488	21.6661	21.9603	21.8099	21.7483	22.2538	21.7923	21.9633	21.9011	0.301979	0.236585	0.0622537	1.0441	0.757142
Tb927.11.3710	Hypothetical protein, conserved	4	4	25.5082	25.4328	25.5947	25.3777	25.5242	25.4569	25.5194	25.3595	25.4783	25.465	0.0942078	0.0767099	0.0133401	1.00929	0.833744
Tb927.11.3730	Leucyl-tRNA synthetase, putative	4	4	28.6518	28.6319	28.7734	28.7721	28.8274	28.9322	28.9371	28.788	28.7073	28.8712	0.0760142	0.075059	-0.163848	0.892641	0.0220156
Tb927.11.3740;P62192	Proteasome regulatory ATPase subunit 2	4	4	26.8312	26.7798	27.108	26.8116	26.9514	26.759	26.8175	26.8777	26.8827	26.8514	0.151701	0.0824094	0.0312662	1.02191	0.733137
Tb927.11.3760	Hypothetical protein	4	4	23.5518	23.3357	22.4949	23.0856	22.286	22.2607	23.4742	22.6502	23.117	22.6678	0.456374	0.56631	0.449211	1.36529	0.264886
Tb927.11.3770	Dpy-30 motif containing protein, putative	4	4	26.9505	26.8591	26.6092	26.9351	26.5562	26.8371	27.0796	26.8441	26.8385	26.8293	0.157967	0.214095	0.00921487	1.00641	0.947217
Tb927.11.3790	Hypothetical protein, conserved	4	3	21.5268	21.6736	22.2859	22.1581	22.3109	19.3833	22.4202	22.0159	21.9111	21.5326	0.367683	1.443	0.378544	1.30003	0.642444
Tb927.11.3830	Hypothetical protein, conserved	4	4	22.9153	22.6697	23.104	22.9134	23.8834	23.6164	23.7168	23.5993	22.9006	23.704	0.178028	0.130371	-0.803385	0.573003	0.000505728
Tb927.11.3850	AMP deaminase, putative	4	4	23.1391	23.2874	23.1647	23.1904	23.1808	22.9409	23.1252	23.1518	23.1954	23.0997	0.0648139	0.10825	0.0957297	1.06861	0.190699
Tb927.11.3860	Hypothetical protein, conserved	3	4	22.1832	21.9756	20.188	21.98	22.1729	21.9333	22.7003	22.0636	21.5817	22.2175	0.934134	0.336462	-0.635811	0.643579	0.273477
Tb927.11.3880	Actin, putative	4	4	24.0096	23.9885	23.9754	23.9393	23.744	23.7359	24.2452	24.0259	23.9782	23.9378	0.0295041	0.245362	0.0404462	1.02843	0.764368
Tb927.11.3910	Hypothetical protein, conserved	4	2	21.5999	21.4826	21.2591	21.3707	21.9552	21.5307	20.2185	19.3495	21.4281	20.7635	0.146439	1.19796	0.664608	1.58514	0.349062
Tb927.11.3920	Hypothetical protein, conserved	3	3	20.6763	22.9094	22.7824	23.3403	22.6283	20.6953	22.5115	22.4154	22.4271	22.0626	1.19136	0.915693	0.364492	1.28743	0.645877
Tb927.11.3970	Hypothetical protein, conserved	4	4	24.0161	24.074	24.1739	23.8626	24.4422	24.547	24.429	24.4941	24.0316	24.4781	0.13021	0.0538697	-0.446417	0.733863	0.00318287
Tb927.11.4000	Hypothetical protein, conserved	4	4	24.7075	24.6033	24.6866	24.6421	24.5165	24.4404	24.6139	24.6756	24.6599	24.5616	0.0465477	0.10399	0.0982666	1.07049	0.156925
Tb927.11.4030	Hypothetical protein, conserved	4	4	23.7712	23.8018	24.1089	23.7468	24.3855	24.6202	24.857	24.3376	23.8572	24.5501	0.169316	0.238971	-0.692886	0.618615	0.00423762
Tb927.11.4130	Ubiquitin-like protein, putative	4	4	24.7759	24.5536	24.7343	24.6242	24.4541	24.3348	24.475	24.4646	24.672	24.4321	0.101598	0.0654495	0.239878	1.18089	0.010129
Tb927.11.4170	Kinetoplastid-specific dual specificity phosphatase, putative	4	4	23.5203	23.0655	23.2414	23.377	22.7906	22.9358	23.3077	22.9346	23.301	22.9922	0.193966	0.221116	0.308855	1.23872	0.0812538
Tb927.11.4180	PSP1 C-terminal conserved region, putative	2	3	22.6285	20.4861	19.9424	22.6474	22.9389	22.9349	20.0358	22.5898	21.4261	22.1248	1.41685	1.40227	-0.698713	0.616121	0.509558
Tb927.11.4190	Metallopeptidase family M24, putative	4	3	22.1202	22.1971	22.2203	22.1942	23.7551	23.8481	20.348	23.0629	22.183	22.7535	0.0434407	1.64149	-0.570594	0.673339	0.536999
Tb927.11.4210	U-box domain containing protein, putative	4	4	27.7639	27.5848	27.6929	27.6784	27.7588	27.5215	27.5354	27.5141	27.68	27.5824	0.0736246	0.11787	0.0975571	1.06996	0.218943
Tb927.11.4230	Hypothetical protein, conserved	4	4	22.1763	22.1715	22.1086	22.3556	22.945	22.7594	22.7689	22.7814	22.203	22.8137	0.106331	0.0879892	-0.610667	0.654894	0.000140016
Tb927.11.4280	Hypothetical protein, conserved	1	2	20.4149	21.1752	20.5236	22.2427	20.2378	22.0573	22.2679	19.9677	21.0891	21.1327	0.839178	1.19744	-0.0435943	0.970235	0.954607
Tb927.11.4290	40S ribosomal protein S12	4	3	24.4478	24.3593	24.5348	24.5287	24.4722	24.3857	20.1433	24.4339	24.4677	23.3588	0.0823928	2.14394	1.1089	2.15682	0.377101
Tb927.11.4320	Uncharacterized ACR, COG1678, putative	4	4	24.9727	24.8194	24.8641	24.9667	24.619	24.8039	24.7224	24.728	24.9057	24.7183	0.0760945	0.0759274	0.1874	1.13871	0.0130366
Tb927.11.4350	Hypothetical protein, conserved	4	2	21.0432	21.4971	20.8799	21.7592	21.0151	21.216	20.2376	19.1428	21.2948	20.4029	0.404999	0.940019	0.891967	1.8557	0.154962
Tb927.11.4360	Protein of unknown function (DUF1014), putative	4	4	24.6295	24.6766	24.6362	24.5951	24.732	25.1249	25.1812	24.9715	24.6344	25.0024	0.0334337	0.200877	-0.36804	0.774834	0.0332944
Tb927.11.4380	ATP-dependent RNA helicase, putative	0	2	20.6285	20.536	20.2768	20.5207	22.1589	22.0583	19.9193	19.4731	20.4905	20.9024	0.150233	1.40528	-0.41187	0.751649	0.600066
Tb927.11.440	Conserved protein	4	4	23.6799	23.7289	23.5819	23.1943	23.9018	23.7189	23.8199	24.0166	23.5463	23.8643	0.242447	0.126103	-0.318024	0.802168	0.0730455
Tb927.11.4420	Hypothetical protein, conserved	4	4	24.826	24.6919	24.8514	24.6268	24.7816	24.9188	25.0595	24.7489	24.749	24.8772	0.107414	0.142077	-0.128146	0.915007	0.203763
Tb927.11.4450	ALBA-Domain Protein	4	4	28.0898	27.9114	28.2915	28.2193	28.0037	28.1851	28.3148	27.996	28.128	28.1249	0.166806	0.153855	0.00311662	1.00216	0.978983
Tb927.11.4460	ALBA-Domain Protein	4	4	28.6903	28.5569	28.4847	28.7059	28.699	28.7322	28.7703	28.7375	28.6095	28.7348	0.106709	0.0291899	-0.125294	0.916817	0.0969139
Tb927.11.4470	ULK family serine/threonine-protein kinase, putative	4	4	22.2057	22.2447	22.329	22.6532	21.9664	21.9036	22.5194	22.0662	22.3581	22.1139	0.203323	0.278487	0.244251	1.18448	0.210722
Tb927.11.4480	Flagellar radial spoke protein 4/6	4	4	27.114	27.0599	27.0558	27.0603	26.9428	26.8208	26.8397	26.9572	27.0725	26.8901	0.0277152	0.069808	0.182402	1.13477	0.00871469
Tb927.11.4530	N-acetyltransferase subunit ARD1	4	3	22.4168	22.7214	22.8141	22.4422	22.8925	19.5366	23.0625	23.0879	22.5986	22.1449	0.199199	1.74101	0.453722	1.36957	0.639491
Tb927.11.4540	Nucleoporin NUP48	1	3	20.4721	20.3147	22.4219	20.6581	22.4695	22.1223	22.174	19.6157	20.9667	21.5954	0.980216	1.32862	-0.62868	0.646768	0.477598
Tb927.11.4550	Domain of unknown function (DUF4200), putative	4	4	23.5511	23.5018	23.2011	23.5139	23.6483	23.5635	23.5843	23.0639	23.442	23.465	0.161968	0.269846	-0.023039	0.984157	0.889416
Tb927.11.4570	Ras-related protein Rab5B	4	4	24.4608	24.3065	24.3012	24.3105	23.9176	24.2087	23.9869	24.0421	24.3448	24.0388	0.0774714	0.124149	0.305931	1.23622	0.00853856
Tb927.11.460;Tb11.v5.0726	Predicted WD40 repeat protein;WD domain, G-beta repeat/Utp13 specific WD40 associated domain containing protein, putative	1	3	21.7139	20.8353	20.6193	20.6717	22.5839	22.609	22.59	19.7014	20.96	21.8711	0.510887	1.4465	-0.911009	0.531813	0.304917
Tb927.11.4700	Prostaglandin f synthase	4	4	29.438	29.3147	29.5218	29.6475	29.0881	29.0067	29.1833	29.1128	29.4805	29.0977	0.140089	0.0728749	0.382772	1.30384	0.00613155
Tb927.11.4800	Clathrin coat assembly protein, putative	4	4	25.8991	25.7423	26.0359	25.767	25.7606	25.5841	25.5842	25.4958	25.8611	25.6062	0.135374	0.111081	0.254884	1.19324	0.0281348
Tb927.11.4810	Hypothetical protein, conserved	1	3	22.6997	20.4382	20.185	19.7766	22.8232	22.8969	22.7049	19.2088	20.7749	21.9084	1.31186	1.80151	-1.13358	0.455782	0.351764
Tb927.11.4860	Ring finger domain containing protein, putative	4	4	27.0918	26.8112	26.7767	27.047	26.8113	26.685	26.6587	26.9399	26.9317	26.7737	0.160724	0.129268	0.157959	1.11571	0.178731
Tb927.11.4880	Calmodulin-binding, putative	4	4	25.2484	25.5068	25.6179	25.5017	25.163	25.3945	25.4083	25.2024	25.4687	25.2921	0.15632	0.127421	0.176622	1.13023	0.132416
Tb927.11.4900	WD40/YVTN repeat-like-containing protein	4	4	27.0566	27.2865	27.0688	27.1352	27.1533	27.291	27.3006	27.3376	27.1368	27.2706	0.105616	0.0807417	-0.133884	0.911375	0.0938964
Tb927.11.4910	Predicted ankyrin repeat family protein	4	4	26.6691	26.7144	26.8478	26.8471	27.1256	26.798	27.1388	27.0791	26.7696	27.0354	0.091774	0.160317	-0.265772	0.831753	0.0366011
Tb927.11.4920	Hypothetical protein, conserved	4	4	25.6848	25.7461	25.6805	25.6839	25.6819	25.5813	25.7068	25.6922	25.6988	25.6655	0.0315514	0.0570832	0.0333078	1.02336	0.35698
Tb927.11.4950	Hypothetical protein, conserved	4	4	23.3818	23.4747	23.6194	23.3786	23.6008	23.5724	23.7	23.7027	23.4636	23.644	0.113012	0.0672492	-0.180352	0.882488	0.0416494
Tb927.11.4960	Transcription elongation factor s-II, putative	2	1	20.2292	21.1948	20.3253	21.5409	20.0421	21.0978	19.8404	20.2522	20.8225	20.3081	0.646509	0.55264	0.514429	1.42843	0.272943
Tb927.11.5000	Dynein intermediate chain 1, axonemal	4	4	27.8923	27.7353	27.9214	27.7492	27.7595	27.6881	27.9575	27.4702	27.8246	27.7188	0.0959451	0.20117	0.10573	1.07604	0.392981
Tb927.11.5020	Hypothetical protein, conserved	3	3	21.0566	22.039	21.9776	22.4919	22.1411	20.4564	22.5321	22.5719	21.8913	21.9253	0.601825	0.998423	-0.0340797	0.976655	0.955674
Tb927.11.5030	Hypothetical protein, conserved	4	4	23.7893	23.6461	23.6841	23.7595	23.4901	23.5806	23.7865	23.9607	23.7197	23.7045	0.0660761	0.21108	0.0152917	1.01066	0.897442
Tb927.11.5040	Leucine-rich repeat protein (LRRP), putative	4	4	24.3853	24.2867	24.3394	23.9965	24.0704	23.9971	23.8333	23.7767	24.252	23.9193	0.175007	0.137383	0.332647	1.25932	0.0259962
Tb927.11.5050	Fumarate hydratase, class I	4	4	21.931	21.8558	22.3302	21.7913	21.8527	21.8674	22.3795	22.3695	21.9771	22.1173	0.24222	0.297106	-0.140209	0.907388	0.4931
Tb927.11.510;Tb927.11.500	RNA-binding protein, UBP2;RNA-binding protein, UBP1	4	4	26.5029	26.1667	26.2372	26.7365	26.7031	26.9654	26.7645	26.8982	26.4108	26.8328	0.260942	0.120231	-0.421969	0.746405	0.0398022
Tb927.11.5140	Ubiquitin carboxyl-terminal hydrolase, putative	4	4	24.3473	24.4497	24.0287	24.7987	24.6124	24.1009	24.4524	24.4201	24.4061	24.3965	0.317257	0.214209	0.00963541	1.0067	0.961705
Tb927.11.5150	Hypothetical protein, conserved	4	4	22.7311	22.3114	22.523	22.6751	22.4571	22.5563	21.9676	22.3233	22.5601	22.3261	0.187715	0.257344	0.234065	1.17614	0.19653
Tb927.11.5180	Hypothetical protein, conserved	4	4	25.2854	25.3203	25.3854	25.2961	25.2091	25.0339	25.5675	24.9922	25.3218	25.2007	0.0448521	0.261979	0.121151	1.0876	0.425786
Tb927.11.5190	Leucine-rich repeat protein (LRRP), putative	4	4	21.0174	20.8229	20.788	20.6842	21.0173	21.0322	21.6826	21.6611	20.8281	21.3483	0.139242	0.373752	-0.520139	0.697305	0.0624065
Tb927.11.5230	Hypothetical protein, conserved	4	4	25.674	25.6268	25.6745	25.7828	25.6791	25.6049	25.4632	25.7504	25.6895	25.6244	0.0660594	0.122766	0.0651222	1.04617	0.396548
Tb927.11.5290	Mitochondrial carrier protein	4	4	25.1566	25.3742	25.2545	25.2728	25.5146	25.3714	25.5612	25.5647	25.2645	25.503	0.0891842	0.0906299	-0.238474	0.847642	0.00950302
Tb927.11.530	RNA-binding protein, putative	4	4	24.933	24.8318	25.159	25.0748	23.4958	23.5553	21.9008	24.2858	24.9997	23.3094	0.145655	1.00544	1.69022	3.22705	0.0421732
Tb927.11.5300	Kinesin-13 3, putative	4	4	26.0482	25.8834	26.1487	26.0386	26.0086	25.7793	25.6092	25.9866	26.0297	25.8459	0.109543	0.188602	0.183817	1.13588	0.154909
Tb927.11.540	ABC transporter, mitochondrial, putative	4	4	23.6444	24.0642	23.8975	23.2554	23.7798	23.6887	22.9788	22.9111	23.7154	23.3396	0.351911	0.458045	0.375791	1.29755	0.243938
Tb927.11.5400	Signal recognition particle 54 kDa	4	4	25.969	26.0671	26.0644	25.9249	26.3274	26.2234	26.3995	26.2218	26.0063	26.293	0.070893	0.0864725	-0.28668	0.819786	0.0024182
Tb927.11.5420	Hypothetical protein, conserved	4	4	23.9642	23.9924	23.1173	23.9591	24.1601	23.914	24.1026	24.0101	23.7582	24.0467	0.427542	0.107918	-0.288445	0.818784	0.272622
Tb927.11.5440	Malic enzyme	4	4	27.7739	27.515	27.7105	27.725	27.6069	27.5119	27.8105	27.6315	27.6811	27.6402	0.114	0.124727	0.0409096	1.02876	0.645538
Tb927.11.5450	Malic enzyme	4	4	28.2053	28.0988	28.2625	28.192	28.0181	27.7809	27.9043	27.8448	28.1897	27.8871	0.0678661	0.100867	0.302599	1.23336	0.00364574
Tb927.11.550	Hypothetical protein SCD6.10	4	4	28.8276	28.8512	28.9349	28.6955	28.9111	28.8941	28.7642	28.9025	28.8273	28.868	0.0992016	0.0695466	-0.0406687	0.972204	0.529758
Tb927.11.5510	Dynein light chain p28, axonemal, putative	4	4	25.7576	25.7262	25.7343	25.9533	25.695	25.653	25.6713	25.6794	25.7928	25.6747	0.107789	0.0175073	0.118189	1.08537	0.114546
Tb927.11.5520	Triosephosphate isomerase	4	4	30.9701	30.8772	30.9788	30.9388	30.95	30.8966	30.7343	30.8671	30.9412	30.862	0.0459936	0.0917932	0.079209	1.05644	0.191045
Tb927.11.560	Hypothetical protein, conserved	4	4	22.5677	23.0854	22.9703	22.8171	23.0025	22.9872	23.4556	23.0403	22.8601	23.1214	0.223783	0.223928	-0.261292	0.83434	0.149887
Tb927.11.5600	Archaic Translocase of outer membrane 14 kDa subunit	4	4	24.8881	24.8383	24.7884	24.843	24.9816	24.6327	25.0406	24.7574	24.8394	24.8531	0.0407868	0.190975	-0.0136209	0.990603	0.897203
Tb927.11.5650	Replication factor C, subunit 1, putative	4	4	24.3799	24.3128	24.5082	24.1698	24.579	24.5925	24.4957	24.2617	24.3427	24.4822	0.140876	0.153128	-0.139572	0.907788	0.2286
Tb927.11.5680	Dynein light chain, putative	4	4	26.0521	25.853	25.8851	26.0529	25.8241	25.7925	26.0742	25.9746	25.9608	25.9163	0.106738	0.131848	0.0444278	1.03127	0.619981
Tb927.11.5700	Hypothetical protein, conserved	2	0	20.8009	20.9797	20.7567	21.4332	20.0305	19.8967	19.8158	19.6792	20.9926	19.8555	0.309162	0.147201	1.13709	2.19936	0.00206772
Tb927.11.5840	Protein translation factor SUI1 homolog, putative	4	4	25.5297	25.7792	25.1889	25.6252	25.9116	25.8355	26.3205	25.8156	25.5307	25.9708	0.25	0.236767	-0.440069	0.737099	0.0432449
Tb927.11.5850	RNA-binding protein 38, putative	4	4	22.9116	23.3182	23.182	23.1533	23.9861	23.6348	23.7839	23.9308	23.1413	23.8339	0.169177	0.157804	-0.692609	0.618734	0.000992387
Tb927.11.5890	Domain of unknown function (DUF4505), putative	4	4	23.5427	23.3958	23.7928	23.5892	22.7546	22.9282	23.2252	23.7355	23.5802	23.1609	0.163994	0.429556	0.419273	1.33725	0.144922
Tb927.11.5910	WASH complex subunit 7, N-terminal/WASH complex subunit 7/WASH complex subunit 7, C-terminal, putative	1	4	23.2295	20.4198	20.4816	20.8121	23.0213	22.8771	22.9947	22.7098	21.2358	22.9007	1.34026	0.141861	-1.66497	0.315351	0.0881446
Tb927.11.6010	Conserved protein, unknown function	4	4	23.6589	23.5861	23.7892	23.482	23.443	23.5906	23.2542	23.5499	23.629	23.4594	0.129099	0.1503	0.169608	1.12475	0.138853
Tb927.11.6050	Flagellar-associated PapD-like, putative	4	4	24.7952	24.7639	24.6528	24.6022	24.3704	24.3512	24.6784	24.5337	24.7035	24.4834	0.0910889	0.153622	0.220113	1.16482	0.0581212
Tb927.11.6070	Hypothetical protein, conserved	4	4	24.3437	24.559	24.483	24.6629	24.3972	24.3145	24.4997	24.4934	24.5121	24.4262	0.134344	0.0880011	0.085915	1.06136	0.332006
Tb927.11.610	Hypothetical protein, conserved	4	4	23.8469	23.9142	23.7527	23.6477	23.4541	23.6996	23.8417	23.4366	23.7903	23.608	0.115901	0.196716	0.182332	1.13472	0.172808
Tb927.11.6130	SKP1-like protein	4	4	25.6888	25.5844	25.5411	25.6089	25.765	25.4456	25.8934	25.5117	25.6058	25.6539	0.0619974	0.210834	-0.0481343	0.967186	0.686894
Tb927.3.4360;Tb927.11.6140	40S ribosomal protein S15A, putative;40S ribosomal protein S15A, putative	4	4	27.3246	27.8137	27.5915	27.7136	28.5731	28.6816	28.6132	28.5054	27.6108	28.5933	0.211377	0.0737927	-0.982477	0.50611	0.00128266
Tb927.11.6160	Eukaryotic release factor 3, putative	4	4	26.7128	26.706	26.5802	26.7176	26.8926	26.8932	27.0878	26.9846	26.6791	26.9645	0.0661515	0.0928424	-0.285401	0.820514	0.00325174
Tb927.11.6170	Protein transport protein SEC31, putative	4	4	27.3256	27.3179	27.4921	27.3164	27.3509	27.4677	27.5725	27.3898	27.363	27.4452	0.0861301	0.0977683	-0.0821969	0.944618	0.254597
Tb927.11.6200;Tb927.11.6180	60S ribosomal protein L28, putative;60S ribosomal protein L28, putative	4	4	23.3322	23.847	24.1596	25.2964	25.863	26.1425	26.7007	25.4992	24.1588	26.0514	0.831569	0.506708	-1.89254	0.269332	0.0117514
Tb927.11.6230	Protein transport protein SEC61 subunit alpha, putative	4	4	27.6674	27.5825	27.5031	27.9259	28.1474	27.8581	28.2507	28.1931	27.6697	28.1123	0.183466	0.17466	-0.442578	0.735819	0.0129654
Tb927.11.6250	Hypothetical protein, conserved	3	3	22.8162	21.7883	20.2652	21.9251	20.1902	21.5102	21.2677	22.029	21.6987	21.2493	1.05875	0.774173	0.449428	1.3655	0.520988
Tb927.11.6270	Inositol-1,4,5-trisphosphate (IP3) 5-phosphatase, putative	4	4	24.0075	23.6934	23.9094	24.1014	24.0262	23.992	24.2444	24.2247	23.9279	24.1218	0.174916	0.131161	-0.19389	0.874245	0.130347
Tb927.11.630	RNA polymerase I second largest subunit	4	4	24.3142	24.3012	24.5185	24.4377	25.2666	25.3332	25.4645	25.3791	24.3929	25.3609	0.103877	0.0831253	-0.96797	0.511225	9.70362e-06
Tb927.11.6300;Q91V55;P97461	40S ribosomal protein S5, putative	4	4	28.4082	29.1409	29.2434	28.5304	30.1898	30.1938	30.1635	29.6646	28.8307	30.0529	0.422371	0.259218	-1.22221	0.428627	0.00439991
Tb927.11.6320	MRB1-associated protein	4	4	22.0312	21.9694	22.7414	22.1139	23.6611	23.9609	23.9657	23.527	22.214	23.7787	0.356576	0.220135	-1.56472	0.338043	0.000681615
Tb927.11.6330	6-phosphogluconolactonase	4	4	25.1336	25.0325	25.043	25.2568	24.6298	24.6545	24.8394	24.3951	25.1165	24.6297	0.103995	0.182212	0.486798	1.40133	0.00634244
Tb927.11.6350	AAA ATPase, putative	4	4	25.2261	24.6849	24.6618	24.4526	24.7773	24.6063	24.3986	23.9793	24.7563	24.4404	0.330165	0.344196	0.315952	1.24483	0.233508
Tb927.11.6370	Leucine-rich repeat protein (LRRP), putative	4	4	26.4366	26.3289	26.3915	26.243	26.2758	26.207	26.2312	26.1527	26.35	26.2167	0.0838967	0.0512909	0.133316	1.09681	0.0424859
Tb927.11.6390	START domain containing protein, putative	4	4	26.1798	25.8822	25.8425	25.9993	24.9587	25.0768	25.2724	25.1739	25.9759	25.1204	0.1513	0.134184	0.855499	1.80938	0.000160604
Tb927.11.6410	Hypothetical protein, conserved	2	3	20.526	21.0371	21.3022	20.4856	21.1847	21.0911	19.8366	21.0996	20.8377	20.803	0.398584	0.645628	0.0347611	1.02439	0.930554
Tb927.11.6420	Hypothetical protein, conserved	4	4	24.6718	24.911	24.8598	24.6847	25.2732	24.8054	25.3937	24.8842	24.7818	25.0891	0.121554	0.288194	-0.307297	0.808155	0.120259
Tb927.11.6430	Hypothetical protein, conserved	4	4	24.1887	24.3076	24.142	24.0544	24.5785	24.5141	24.279	24.5999	24.1732	24.4929	0.105487	0.147191	-0.319664	0.801256	0.0145489
Tb927.11.6440	Hypothetical protein, conserved	4	4	27.4468	27.5643	27.2425	27.7307	27.6311	27.9588	28.1532	27.9022	27.496	27.9113	0.205289	0.215534	-0.415298	0.749864	0.0316375
Tb927.11.6460	Hypothetical protein, conserved	4	4	28.7992	28.7284	28.8025	28.7444	28.666	28.5573	28.6636	28.6984	28.7686	28.6463	0.0378066	0.0614523	0.12226	1.08844	0.019565
Tb927.11.6470	Hypothetical protein, conserved	1	2	22.6574	20.2937	20.5242	20.3299	22.2565	22.4272	19.491	20.0896	20.9513	21.0661	1.1419	1.49488	-0.114794	0.923514	0.907113
Tb927.11.6510;Tb927.11.6500	40S ribosomal protein S21, putative;40S ribosomal protein S21, putative	4	4	25.9594	25.931	26.4533	25.7875	26.4461	27.3329	27.3928	26.5022	26.0328	26.9185	0.290272	0.514176	-0.885694	0.541227	0.0322261
Tb927.11.6530	Hypothetical protein, conserved	4	4	25.1263	25.1061	25.0759	25.1142	24.809	25.034	25.227	24.9097	25.1056	24.9949	0.021514	0.180031	0.110701	1.07975	0.307071
Tb927.11.6540	Hypothetical protein, conserved	2	3	21.6244	20.0146	21.7971	19.894	21.7583	21.6239	22.5604	19.9977	20.8325	21.4851	1.0177	1.07435	-0.652577	0.636143	0.411834
Tb927.11.6590;Tb11.v5.0360	Metallo-peptidase, Clan MF, Family M17	4	4	29.2544	28.9943	29.3069	29.0378	28.8469	28.7108	28.9266	28.8782	29.1484	28.8406	0.155287	0.0925553	0.307753	1.23778	0.0198142
Tb927.11.6610	Hypothetical protein, conserved	4	4	26.4591	26.3117	26.3809	26.46	26.5217	26.3465	26.5855	26.4568	26.403	26.4776	0.0712376	0.101986	-0.0746686	0.94956	0.28028
Tb927.11.6620	Nucleic acid binding protein, putative	2	2	21.5742	20.8822	20.3075	21.691	21.9994	19.8777	21.8465	19.3873	21.1137	20.7777	0.6452	1.33891	0.336007	1.26226	0.672934
Tb927.11.670;Tb11.0890	EpsinR;epsin, putative	4	4	26.9861	26.8069	26.9841	26.7561	26.2551	26.3926	26.206	26.4008	26.8833	26.3136	0.11939	0.0980647	0.569652	1.48417	0.00037814
Tb927.11.6710	Predicted tetratricopeptide repeat (TPR) protein	4	4	23.0643	23.3328	23.4054	23.0053	22.9791	23.0233	23.1351	23.4534	23.202	23.1477	0.196716	0.214087	0.0542361	1.03831	0.721997
Tb927.11.6720	mRNA cap guanine-N7 methyltransferase, putative	2	1	19.9616	20.4637	20.141	20.8663	19.83	19.9017	19.4398	19.4614	20.3581	19.6582	0.397442	0.241709	0.699908	1.6244	0.0301452
Tb927.11.6740	Pumilio/PUF RNA binding protein 10, putative	4	4	23.3728	23.5958	23.4316	23.5975	25.0429	25.0682	24.9333	24.9117	23.4994	24.989	0.114825	0.0779944	-1.48958	0.356116	2.41812e-06
Tb927.11.6780	Regulator of chromatin condensation, putative	2	3	21.0703	20.4595	21.4118	22.0722	21.6388	21.7116	21.6643	19.2573	21.2534	21.068	0.67312	1.20753	0.185423	1.13715	0.799878
Tb927.11.6790	Predicted WD40 repeat protein	3	4	22.5741	22.5043	22.2491	20.1794	23.2748	23.0106	23.0412	22.9396	21.8767	23.0666	1.14015	0.145232	-1.18981	0.43836	0.127332
Tb927.11.6820;Tb11.v5.0900	Hypothetical protein, conserved;hypothetical protein, conserved	4	3	23.1701	23.1431	23.0512	23.8745	23.2416	23.4156	23.8195	19.0724	23.3097	22.3873	0.379909	2.22314	0.922468	1.89535	0.470243
Tb927.11.6870	14-3-3 protein 2	4	4	29.8416	29.9839	29.6717	30.1004	30.0258	30.0515	30.1316	30.2582	29.8994	30.1168	0.185047	0.104503	-0.217422	0.860101	0.0992423
Tb927.11.6920	Hypothetical protein, conserved	3	3	21.604	21.4973	20.4152	21.4564	21.5852	21.4736	21.4564	19.8468	21.2432	21.0905	0.555511	0.831088	0.152737	1.11168	0.771705
Tb927.11.7020	Proteasome alpha 7 subunit, putative	4	4	27.6817	27.744	27.6691	27.7189	27.6026	27.6148	27.6963	27.5659	27.7034	27.6199	0.0343222	0.0550183	0.0835275	1.05961	0.0494027
Tb927.11.7080	Acidocalcisomal pyrophosphatase	4	4	25.0687	25.6313	25.1979	25.6488	25.3312	25.3704	25.4308	25.5773	25.3867	25.4274	0.297355	0.107987	-0.040712	0.972175	0.810291
Tb927.11.7100	Cytoplasmic translation machinery associated protein, putative	4	4	25.0146	25.0062	24.765	25.1173	25.1381	25.4804	25.4242	25.103	24.9758	25.2864	0.149341	0.193436	-0.310653	0.806277	0.0464111
Tb927.11.7140	Cell cycle sequence binding phosphoprotein (RBP45), putative	2	1	23.4641	21.004	23.6112	20.2898	23.6843	20.2349	20.1013	20.197	22.0923	21.0544	1.69531	1.7542	1.03793	2.05328	0.427494
Tb927.11.7150	NGG1 interacting factor 3-like	4	4	25.1842	24.9882	25.1233	25.1941	24.8992	25.0799	24.9919	24.5528	25.1224	24.881	0.0948502	0.230878	0.241496	1.18222	0.125362
Tb927.11.7170	Seryl-tRNA synthetase	4	4	28.7146	28.5384	28.6956	28.7262	28.7139	28.535	28.6187	28.6879	28.6687	28.6389	0.0877745	0.080088	0.0298081	1.02088	0.633877
Tb927.11.7180	MORN repeat, putative	4	4	22.6754	22.6315	22.6321	22.9269	22.4961	22.5563	22.8356	22.8418	22.7165	22.6824	0.141764	0.182114	0.034023	1.02386	0.778628
Tb927.11.720;Tb11.0840	Hypothetical protein, conserved;hypothetical protein	4	4	27.1697	27.2821	27.2577	27.2593	27.055	27.2027	27.28	27.3078	27.2422	27.2114	0.049607	0.113367	0.0308368	1.0216	0.643713
Tb927.11.7350	Histone H2B variant V	4	4	24.7855	25.1726	25.7189	25.0533	25.7161	26.0381	25.6018	25.5399	25.1826	25.724	0.392512	0.221799	-0.541396	0.687106	0.064279
Tb927.11.7380	Glycerol-3-phosphate dehydrogenase (FAD-dependent), mitochondrial	4	4	30.0852	30.0238	30.1542	30.1161	30.3322	30.1643	30.327	30.1885	30.0948	30.253	0.0551319	0.0890218	-0.158176	0.896157	0.0293303
Tb927.11.740	Eukaryotic translation initiation factor 5A	4	4	28.6864	28.6738	28.9886	29.1018	29.2329	29.1036	28.7202	29.4207	28.8626	29.1193	0.215847	0.296223	-0.256711	0.836994	0.215233
Tb927.11.7410	MSP-A, putative	0	2	20.6428	20.6185	19.9321	20.4711	20.1569	20.5194	21.48	21.5453	20.4161	20.9254	0.331496	0.694589	-0.509289	0.702569	0.251683
Tb927.11.7420	Phosphoadenosine phosphosulfate reductase-like protein	2	3	20.5173	22.8818	20.2374	23.0226	23.0201	22.9302	23.1291	19.0808	21.6648	22.04	1.49212	1.97452	-0.375267	0.770962	0.772672
Tb927.11.7430	Hypothetical protein, conserved	4	2	22.9537	23.1131	22.3782	22.9602	22.8946	20.2377	19.6765	22.9904	22.8513	21.4498	0.323874	1.73924	1.40149	2.64175	0.205426
Tb927.11.7510;Tb927.11.7460	Luminal binding protein 1 (BiP), putative;luminal binding protein 1 (BiP), putative	4	4	32.4542	32.6021	32.5856	32.5567	33.2167	33.0857	33.0135	33.1862	32.5497	33.1255	0.0663154	0.0933624	-0.575862	0.670885	0.000104928
Tb927.11.7470	Hypothetical protein, conserved	4	4	25.3303	25.0547	25.4191	25.4871	25.2736	25.4949	25.3668	25.3615	25.3228	25.3742	0.18991	0.0911236	-0.0513728	0.965018	0.64948
Tb927.11.7550	Hypothetical protein, conserved	4	4	24.7746	24.72	23.989	24.5137	24.1639	24.1626	24.3821	23.8071	24.4993	24.1289	0.358288	0.238096	0.370413	1.29272	0.143221
Tb927.11.7560	Predicted WD40 repeat protein	4	4	28.7352	28.5563	28.6542	28.6694	28.4953	28.2698	28.3795	28.4507	28.6538	28.3988	0.0738793	0.0983553	0.254957	1.1933	0.00710447
Tb927.11.760	Protein phosphatase 2C, putative	4	4	28.6093	28.5306	28.4695	28.6518	28.399	28.4576	28.4779	28.5271	28.5653	28.4654	0.0812446	0.0530375	0.0998991	1.0717	0.0927355
Tb927.11.7685;Tb927.11.7675	Ribosomal protein S10p/S20;ribosomal protein S10p/S20	4	4	28.2007	28.1054	28.086	28.3853	28.8471	29.0676	28.8251	28.7477	28.1943	28.8719	0.136783	0.137282	-0.677532	0.625234	0.000426042
Tb927.11.7702	Hypothetical protein	4	4	23.6098	23.1604	23.4893	23.2926	23.3109	23.2159	23.8796	23.1479	23.388	23.3886	0.200284	0.334104	-0.000551085	0.999618	0.997854
Tb927.11.7707;Tb927.11.7740	Tctex-1 family, putative;dynein light chain, putative	4	4	25.8883	25.9876	25.37	25.8855	25.8041	25.736	25.9943	25.7115	25.7828	25.8115	0.279294	0.128045	-0.0286353	0.980347	0.860776
Tb927.11.7710;Tb11.0380;Tb927.11.7750;Tb927.11.7760	Gp63-1 surface protease homolog, putative;chrXI additional, unordered contigs	4	1	23.9137	22.9228	23.2836	22.7751	20.0261	22.4921	19.9649	19.9879	23.2238	20.6177	0.507105	1.24981	2.60606	6.08837	0.0184097
Tb927.11.7780	Mitochondrial import receptor subunit ATOM46	4	4	25.6529	25.8358	25.881	25.9343	25.7532	25.4287	25.9034	26.1047	25.826	25.7975	0.122214	0.284928	0.0285585	1.01999	0.862655
Tb927.11.7800	Hypothetical protein, conserved	4	3	22.5487	23.0962	22.9005	22.6123	22.6159	22.3267	22.5541	19.9813	22.7895	21.8695	0.25543	1.26493	0.919946	1.89204	0.242644
Tb927.11.7840	Ribonucleoside-diphosphate reductase large chain	4	4	27.8916	27.7784	27.929	27.7798	27.9448	27.6535	27.739	27.6223	27.8447	27.7399	0.0772813	0.145224	0.104825	1.07536	0.26343
Tb927.11.7890	Zinc finger CCCH domain containing protein 44	4	4	23.3182	23.3499	23.585	23.7391	22.8484	23.0982	23.5116	23.5591	23.4981	23.2543	0.199964	0.340679	0.243739	1.18406	0.273645
Tb927.11.7900	Mitochondrial RNA binding protein 16	4	4	25.2338	24.8871	25.4104	25.4095	25.1008	25.0552	25.0423	25.1596	25.2352	25.0895	0.246473	0.0530524	0.145728	1.10629	0.324935
Tb927.11.7930	RNA polymerase B subunit RPB8, putative	2	2	21.9222	21.1097	20.9369	21.9013	21.9243	23.1001	20.1881	19.5618	21.4675	21.1936	0.517838	1.6168	0.273964	1.20913	0.764707
Tb927.11.7940	Calmodulin, putative	4	4	22.7179	22.8058	22.7299	22.9842	22.8063	22.709	22.8203	22.692	22.8095	22.7569	0.122798	0.0657582	0.0525776	1.03712	0.487207
Tb927.11.800	Prefoldin subunit, putative	4	4	24.2792	24.4605	24.7205	24.7104	24.9158	25.0458	25.3202	25.0566	24.5426	25.0846	0.212828	0.169576	-0.541958	0.686838	0.00801162
Tb927.11.8030	Hypothetical protein, conserved	4	4	24.8883	24.7918	24.9316	24.608	24.7357	24.5439	24.7103	24.4891	24.8049	24.6197	0.143697	0.121746	0.185198	1.13697	0.0980917
Tb927.11.8050	Sas10/Utp3/C1D family/Sas10 C-terminal domain containing protein, putative	0	3	21.1714	20.5195	20.4103	20.1327	23.1739	22.9825	20.2852	23.2071	20.5585	22.4122	0.439833	1.42146	-1.85369	0.276684	0.0749257
Tb927.11.8060	SNARE associated Golgi protein, putative	4	4	26.3963	26.2709	26.5436	26.3129	26.5949	26.4087	26.2834	26.4792	26.3809	26.4416	0.120323	0.130404	-0.0606303	0.958845	0.52001
Tb927.11.8090;P62141	Protein phosphatase 1, putative	4	4	25.9128	25.8767	26.0821	26.0255	25.8237	25.8706	26.0903	26.1856	25.9743	25.9926	0.0958189	0.173439	-0.0182866	0.987405	0.861298
Tb927.11.810	Hypothetical protein, conserved	4	4	24.6303	24.3287	24.3709	24.3461	24.2314	24.3987	24.2239	24.103	24.419	24.2393	0.141954	0.1215	0.179739	1.13268	0.103865
Tb927.11.8120	Protein transport protein SEC13, putative	4	4	24.5818	24.4227	24.5791	24.5963	24.7633	24.833	24.8609	24.6095	24.545	24.7667	0.0818529	0.112525	-0.221726	0.857539	0.0214272
Tb927.11.8140	ER lumen retaining receptor protein, putative	2	1	20.573	23.0656	20.9195	23.1184	23.0642	19.8862	20.2396	19.9115	21.9191	20.7754	1.36185	1.53434	1.14375	2.20955	0.308075
Tb927.11.8150;Tb11.v5.1045	ULK family pseudokinase, putative	4	4	21.7778	22.343	22.2856	22.0743	22.1374	22.4609	22.5046	22.2493	22.1202	22.3381	0.255845	0.174158	-0.217874	0.859832	0.215129
Tb927.11.8160	Dynein heavy chain, putative	4	4	27.2748	27.3018	27.2774	27.1533	27.0681	27.0551	27.2112	27.2355	27.2518	27.1425	0.066777	0.0940749	0.109341	1.07874	0.112115
Tb927.11.8180	Hypothetical protein, conserved	4	4	22.758	22.617	22.5768	22.8065	22.2575	22.7037	22.2851	22.6477	22.6896	22.4735	0.11005	0.234914	0.216054	1.16155	0.166789
Tb927.11.8190	DNA repair protein RAD51	3	3	23.1703	23.5708	20.2559	23.4574	23.2456	23.4361	19.572	25.4022	22.6136	22.914	1.58083	2.43193	-0.300372	0.812043	0.843861
Tb927.11.8200	Ribosomal protein S26, putative	4	4	23.2357	24.614	24.2445	25.4661	26.6323	27.4135	27.4126	26.3329	24.39	26.9478	0.924087	0.550935	-2.55776	0.169839	0.00537386
Tb927.11.8210;Tb11.v5.0572	RAD50 DNA repair-like protein	4	4	24.9737	24.8097	25.049	24.666	25.1873	25.1499	25.1957	25.1649	24.8746	25.1744	0.17124	0.0208651	-0.299859	0.812332	0.0383628
Tb927.11.8230	Hypothetical protein, conserved	4	4	25.2993	25.4291	25.2926	25.3359	25.4887	25.4876	25.6219	25.4427	25.3393	25.5102	0.0628601	0.0774931	-0.170972	0.888244	0.0149738
Tb927.11.8250	Hypothetical protein, conserved	2	2	20.5569	20.2703	20.3998	19.9197	21.2142	19.6748	22.0197	19.5958	20.2867	20.6262	0.271261	1.19087	-0.339477	0.790328	0.613668
Tb927.11.8260	Carbonic anhydrase-like protein	4	4	25.1648	24.8246	24.6868	24.7233	24.7718	24.4616	24.5581	24.5948	24.8499	24.5966	0.217885	0.12962	0.253267	1.1919	0.103521
Tb927.11.8270	Hypothetical protein, conserved	4	4	24.1552	24.1273	24.2649	24.2852	24.78	24.6394	24.3888	24.58	24.2082	24.597	0.0785343	0.1622	-0.388859	0.763733	0.0104765
Tb927.11.8290;Tb11.v5.1053	DIS3-like exonuclease, putative	2	0	21.1171	22.6385	20.028	22.5119	20.9113	19.9242	19.722	19.0634	21.5739	19.9052	1.23986	0.764842	1.66864	3.17915	0.070633
Tb927.11.8300	Hypothetical protein, conserved	4	4	23.0699	22.9096	22.9634	22.9568	23.1877	23.0731	23.1082	22.9309	22.9749	23.075	0.0676852	0.10735	-0.100099	0.932969	0.174817
Tb927.11.8310	Class I transcription factor A, subunit 4	4	4	24.9644	24.8381	24.7366	24.9468	24.9465	24.5907	24.7288	25.1804	24.8715	24.8616	0.105847	0.258134	0.009871	1.00687	0.946999
Tb927.11.8380	NADPH--cytochrome P450 reductase, putative	4	4	25.009	24.8643	24.9778	24.7928	25.1692	25.1363	25.2525	24.9314	24.911	25.1223	0.100363	0.136337	-0.211339	0.863735	0.0502283
Tb927.11.8390	Hypothetical protein, conserved	2	1	23.2921	22.8248	20.1305	20.5673	20.574	22.8244	20.0182	19.3637	21.7037	20.6951	1.58601	1.50328	1.00857	2.01192	0.391673
Tb927.11.840	Sodium/hydrogen exchanger, putative	4	4	23.6171	23.41	23.5496	23.4868	23.1482	23.3193	23.5849	23.3023	23.5159	23.3387	0.0883661	0.181279	0.177185	1.13068	0.147937
Tb927.11.8440	Haloacid dehalogenase-like hydrolase, putative	4	4	27.665	27.7998	27.8189	27.7881	27.5956	27.6038	27.6115	27.4728	27.7679	27.5709	0.0697971	0.0657221	0.197024	1.14633	0.00633327
Tb927.11.8450	Amastin surface glycoprotein, putative	1	2	20.2602	20.5124	20.7162	22.2031	22.6105	20.0278	22.5316	19.9516	20.923	21.2804	0.873561	1.49102	-0.357396	0.780572	0.69682
Tb927.11.850	Atypical serine/threonine protein kinase BUD32, putative	3	1	20.5861	22.1629	22.3039	22.2153	19.8495	19.5038	19.7179	21.8874	21.8171	20.2396	0.822684	1.10773	1.57744	2.9844	0.0658735
Tb927.11.8770	ATP-dependent RNA helicase FAL1, putative	4	4	25.8832	25.9496	26.0024	25.9968	25.9792	25.777	26.0332	25.9455	25.958	25.9337	0.0551824	0.110571	0.0243129	1.017	0.712262
Tb927.11.8790	Target SNARE, putative	4	2	23.4661	23.5504	23.2656	23.5547	22.9635	22.5791	19.6235	18.896	23.4592	21.0155	0.135383	2.05503	2.44368	5.44028	0.0974824
Tb927.11.880	Cyclophilin a	4	4	31.8238	32.0433	31.9967	32.0276	32.0616	32.1874	32.0059	32.0668	31.9729	32.0804	0.101226	0.0764526	-0.107514	0.928186	0.144689
Tb927.11.8870	DEAD-box ATP-dependent RNA helicase, mitochondrial	4	4	24.4274	24.2831	24.5473	23.3269	24.0632	25.1299	23.3317	24.26	24.1462	24.1962	0.556754	0.739564	-0.0499981	0.965938	0.917761
Tb927.11.8880	tRNA threonylcarbamoyl adenosine modification protein, Sua5/YciO/YrdC/YwlC family, putative	4	4	25.1065	24.9345	24.9905	25.0898	25.2804	25.0018	25.1592	25.2604	25.0303	25.1754	0.0818434	0.127352	-0.145099	0.904317	0.112046
Tb927.11.8890	DNA-dependent RNA polymerases, putative	4	4	23.7514	23.5933	23.9734	24.507	24.4919	24.3521	24.356	23.8351	23.9563	24.2588	0.398869	0.289824	-0.302458	0.81087	0.269972
Tb927.11.8950	Leucine rich repeat	4	4	26.2119	26.0795	26.1705	26.1265	26.1161	25.9926	26.1047	26.0779	26.1471	26.0728	0.056955	0.0558184	0.074286	1.05284	0.111771
Tb927.11.8970	Ribose 5-phosphate isomerase, putative	4	4	29.1295	29.4419	29.445	29.495	29.5958	29.5367	29.5345	29.4641	29.3778	29.5328	0.167318	0.0538748	-0.154933	0.898174	0.160288
Tb927.11.900	Isocitrate dehydrogenase, putative	4	4	26.7053	26.5833	26.9289	26.7192	26.3648	26.2407	26.3444	26.4497	26.7342	26.3499	0.143425	0.0859374	0.384275	1.3052	0.00613316
Tb927.11.9040	Conserved protein	4	4	24.6054	24.0853	24.6483	24.1573	24.4613	24.7334	24.5932	24.1476	24.3741	24.4839	0.293861	0.250189	-0.109817	0.926706	0.590454
Tb927.11.9050	p21-C-terminal region-binding protein, putative	4	4	25.0376	24.7139	24.8345	24.6945	24.6117	24.3776	24.7975	24.6987	24.8201	24.6214	0.157643	0.179381	0.198763	1.14771	0.147857
Tb927.11.9070	Palmitoyl acyltransferase 4, putative	2	1	20.4905	21.2384	20.2269	21.7607	20.2603	21.1669	19.9987	19.5256	20.9291	20.2379	0.70063	0.689961	0.691281	1.61472	0.209349
Tb927.11.9100	Domain of unknown function (DUF4586), putative	4	3	23.6951	23.8182	24.5447	22.8711	23.7616	23.5106	24.2196	19.8083	23.7323	22.825	0.685705	2.03248	0.907263	1.87548	0.449159
Tb927.11.9130	Replication factor A protein 1	4	4	26.1229	25.9067	26.0594	26.0107	25.7387	25.5468	25.7526	26.0408	26.0249	25.7697	0.0912182	0.203657	0.255168	1.19347	0.081633
Tb927.11.9170	DNA topoisomerase III, putative	3	3	21.903	20.1433	22.0444	21.9415	22.1533	22.2466	19.7812	22.2855	21.5081	21.6167	0.911806	1.22487	-0.108601	0.927487	0.891916
Tb927.11.9180	ADP-ribosylation factor GTPase activating protein, putative	4	4	24.653	24.5377	24.6679	24.6434	24.3336	24.5791	24.819	24.6346	24.6255	24.5916	0.0593871	0.200243	0.0339204	1.02379	0.763678
Tb927.11.9220	Proteasome regulatory non-ATP-ase subunit 2	4	4	26.8942	26.8881	27.015	26.9912	26.9338	26.8872	26.7338	27.0254	26.9471	26.895	0.0653965	0.121882	0.052094	1.03677	0.48807
Tb927.11.9260	Hypothetical protein, conserved	4	3	22.2614	21.9155	22.3499	22.4545	21.7968	21.8179	19.7258	21.8083	22.2453	21.2872	0.23362	1.04099	0.958105	1.94276	0.161893
Tb927.11.9360	Prenyltransferase, putative	1	4	20.8749	20.4264	20.212	22.9411	22.9897	22.9448	23.1728	22.8142	21.1136	22.9804	1.24922	0.148289	-1.86678	0.274185	0.0571456
Tb927.11.9370	Hypothetical protein, conserved	1	4	22.1131	19.9937	20.5431	19.9078	22.2902	21.9489	21.9748	22.2162	20.6394	22.1075	1.02194	0.171239	-1.46813	0.36145	0.0619073
Tb927.11.9400	Hypothetical protein, conserved	4	4	27.2229	27.0703	27.2658	27.0742	26.9693	26.9347	27.1099	27.1286	27.1583	27.0356	0.100904	0.0978775	0.122672	1.08875	0.131593
Tb927.11.9420	ATP synthase, putative	4	4	27.2196	27.231	27.4466	26.9535	26.9448	26.8758	26.9182	26.7897	27.2126	26.8821	0.201874	0.0678668	0.33051	1.25746	0.0405433
Tb927.11.9440	Hypothetical protein, conserved	4	4	25.3542	25.0895	25.0743	25.2459	25.0247	24.8354	24.9954	24.8312	25.191	24.9217	0.133638	0.102778	0.269309	1.20523	0.0204504
Tb927.11.9470	ADP-ribosylation factor GTPase activating protein, putative	4	4	24.9589	25.1309	25.4476	24.9878	24.8461	25.0416	24.8346	25.1053	25.1313	24.9569	0.22386	0.137142	0.174438	1.12852	0.241577
Tb927.11.9510	Nucleic acid binding protein, putative	4	3	21.7339	21.4724	21.5722	21.3457	21.3657	20.5946	21.0997	21.7092	21.5311	21.1923	0.163961	0.470125	0.338765	1.26467	0.250196
Tb927.11.9530	14-3-3 protein 1	4	4	29.7734	29.8296	29.9977	29.8491	29.9104	29.9184	29.9184	29.9232	29.8625	29.9176	0.0956778	0.00530858	-0.0551618	0.962487	0.332581
Tb927.11.9550;Q9WUK4	Replication factor C, subunit 4, putative	4	4	24.6546	24.1357	24.2961	24.3689	24.5642	24.8476	25.0324	24.5429	24.3638	24.7468	0.216942	0.235713	-0.382964	0.76686	0.0542434
Tb927.11.9580	Hypothetical protein, conserved	4	4	22.7889	22.5233	22.1511	22.8755	22.6482	22.3348	23.0166	22.4661	22.5847	22.6164	0.325571	0.29614	-0.0317301	0.978246	0.890111
Tb927.11.9590	S-adenosylhomocysteine hydrolase, putative	4	4	31.2461	31.1115	31.0561	31.1859	30.2098	30.1693	30.2752	30.2945	31.1499	30.2372	0.0832976	0.0580083	0.912716	1.88259	5.39206e-06
Tb927.11.9610	Eukaryotic translation initiation factor 3 subunit i	4	4	25.9188	25.8956	26.0584	26.1146	26.2202	25.9618	26.2906	26.1098	25.9969	26.1456	0.106455	0.143335	-0.148723	0.902048	0.150894
Tb927.11.9640	Glycyl-tRNA synthetase, putative	4	4	28.2781	28.2596	28.2592	28.2867	28.5488	28.4281	28.5027	28.5201	28.2709	28.4999	0.0137339	0.05154	-0.229054	0.853194	0.00196443
Tb927.11.9670	Aminomethyltransferase, mitochondrial, putative	4	4	22.8653	22.9818	22.967	22.7536	22.9112	22.6975	22.7291	22.8344	22.8919	22.793	0.105754	0.0981331	0.0988609	1.07093	0.219853
Tb927.11.9700	Transcription factor btf3, putative	4	4	27.4331	27.5739	27.5069	27.5413	28.1929	28.1006	28.3199	27.7991	27.5138	28.1031	0.0603707	0.221735	-0.589316	0.664658	0.0101627
Tb927.11.9760	Hypothetical protein, conserved	4	4	23.7892	23.675	24.032	23.6123	23.8674	23.6392	23.7136	23.9195	23.7771	23.7849	0.185036	0.130701	-0.00779523	0.994611	0.947611
Tb927.11.9780	Nucleoporin NUP119	4	4	24.5544	24.5334	24.5267	24.3541	24.3864	24.4129	24.3844	24.1244	24.4921	24.327	0.092798	0.13572	0.165099	1.12124	0.0976182
Tb927.11.9790	Calmodulin, putative	3	4	25.6497	24.4788	19.865	22.9935	25.5176	24.3416	23.5317	24.2126	23.2467	24.4009	2.50286	0.824911	-1.15414	0.449335	0.435009
Tb927.11.980	Nucleoporin NUP158	4	4	26.3125	26.2947	26.4155	26.325	26.4234	26.3296	26.5108	26.3001	26.3369	26.391	0.0538501	0.0956533	-0.0540392	0.963236	0.372489
Tb927.11.9810	NUDIX hydrolase 3, putative	3	3	22.7987	20.0696	23.2877	23.3066	22.868	22.845	20.0507	23.1496	22.3657	22.2283	1.54864	1.45835	0.137341	1.09988	0.901491
Tb927.11.9860	EF-hand domain pair, putative	4	4	28.0813	27.9709	28.1044	28.2484	28.2151	28.3384	28.5947	28.4304	28.1012	28.3947	0.114101	0.159903	-0.293427	0.815962	0.0275923
Tb927.11.9870	Hypothetical protein, conserved	2	3	22.0658	20.3978	22.0991	20.3779	22.0424	22.2528	21.8929	19.3883	21.2351	21.3941	0.978479	1.34533	-0.158928	0.89569	0.855348
Tb927.11.9880	Protein of unknown function (DUF2009), putative	4	4	24.8195	24.8688	24.6048	24.8486	25.0425	24.9994	25.1035	25.0135	24.7854	25.0397	0.122112	0.0461423	-0.254297	0.838395	0.0190176
Tb927.11.9890	Signal recognition particle receptor alpha subunit, putative	4	4	25.2449	25.6759	25.5816	25.557	25.8424	25.6379	25.8249	25.8253	25.5148	25.7826	0.187136	0.0968639	-0.267794	0.830589	0.0571095
Tb927.11.9910;Tb11.v5.0354;Tb11.v5.0355	Domain of unknown function (DUF3846)/TPR repeat, putative	4	4	25.3761	25.3839	25.4813	25.4928	25.3218	25.2495	25.2272	25.4003	25.4335	25.2997	0.0620732	0.0783001	0.133824	1.0972	0.0384708
Tb927.11.9960	Protein of unknown function (DUF2870), putative	4	4	24.0853	24.1092	24.0751	23.9498	23.9671	23.9054	24.3764	24.1595	24.0549	24.1021	0.0715107	0.212515	-0.047255	0.967776	0.696889
Tb927.11.9970	Small acidic protein family, putative	1	3	20.8159	21.0246	20.8164	19.9477	21.6869	21.7027	19.7977	21.7917	20.6512	21.2447	0.479176	0.965793	-0.593566	0.662703	0.327498
Tb927.11.9980	2-oxoglutarate dehydrogenase E1 component, putative	4	4	27.2814	26.3914	27.4788	26.6661	25.333	25.1993	25.2356	25.5662	26.9544	25.3335	0.510543	0.165077	1.62092	3.07571	0.00518752
Tb927.2.100	Retrotransposon hot spot protein 1 (RHS1), putative	4	4	24.5873	24.2636	24.4102	24.5409	24.5644	24.7639	24.6514	24.4053	24.4505	24.5962	0.145415	0.151227	-0.145741	0.903915	0.214166
Tb927.2.1140	Retrotransposon hot spot protein 3 (RHS3), interrupted	2	1	23.8403	20.4805	20.2606	23.4443	23.8501	20.6239	19.6399	19.8184	22.0064	20.9831	1.89798	1.95865	1.02334	2.03262	0.481411
Tb927.2.1210	Retrotransposon hot spot protein 4 (RHS4), putative	4	4	24.8504	24.7233	24.5509	24.4218	23.7147	24.3012	24.9218	24.2653	24.6366	24.3007	0.188632	0.493404	0.335863	1.26213	0.274738
Tb927.2.1680;Tb927.2.1560	Peptidyl-prolyl cis-trans isomerase, putative;peptidyl-prolyl cis-trans isomerase, putative	4	4	26.3737	26.3026	26.4033	26.3719	25.9708	25.7699	25.8881	25.9717	26.3629	25.9001	0.0426686	0.09525	0.462727	1.37814	0.000747636
Tb927.2.1700	Enriched in surface-labeled proteome protein 10	2	1	23.096	20.0826	23.1329	19.8432	23.2244	20.0403	19.6663	20.1458	21.5387	20.7692	1.82221	1.64968	0.769446	1.70462	0.554543
Tb927.2.1800	DNA polymerase delta catalytic subunit, putative	4	4	23.6996	23.8271	23.6233	23.7001	24.0457	23.8851	23.8011	23.8034	23.7125	23.8838	0.0844528	0.11475	-0.171312	0.888035	0.0566024
Tb927.2.1810	Chromatin-remodeling complex atpase chain iswi	4	4	25.5608	25.3877	25.5466	25.5446	25.8619	25.7369	25.9194	25.8406	25.5099	25.8397	0.0818116	0.0761958	-0.329807	0.795643	0.00107238
Tb927.2.1820	CAMK/CAMKL family protein kinase, putative	3	4	22.1055	20.5669	22.249	21.9336	22.2061	22.4684	22.1654	22.3704	21.7138	22.3026	0.775342	0.141702	-0.588814	0.664889	0.226469
Tb927.2.1850	Tetratricopeptide repeat, putative	4	4	23.9199	23.8301	23.8406	23.986	23.5956	23.5064	23.5813	23.7076	23.8941	23.5977	0.0731958	0.0830272	0.296414	1.22809	0.0018222
Tb927.2.2090	Hypothetical protein	2	0	20.3615	20.924	20.7342	20.5722	20.2131	20.3123	19.664	19.3127	20.648	19.8755	0.239051	0.471246	0.772477	1.7082	0.0378509
Tb927.2.2120	Serine/threonine-protein kinase NEK22, putative	4	4	26.3426	26.234	26.4105	26.207	26.2272	26.2123	26.1499	26.1958	26.2985	26.1963	0.094882	0.0334787	0.102206	1.07341	0.116963
Tb927.2.2130	Small GTP-binding protein RAB6, putative	4	3	22.7027	22.5237	22.7023	22.6978	22.9117	22.6991	19.975	22.7557	22.6567	22.0854	0.0886467	1.40979	0.571287	1.48585	0.477368
Tb927.2.2160	Paraflagellar rod component, putative	4	4	27.9813	27.9111	27.9993	28.0433	27.7966	27.6706	27.8295	27.9608	27.9837	27.8144	0.0549952	0.11924	0.169343	1.12455	0.0582225
Tb927.2.2340	Glycerophosphoryl diester phosphodiesterase family, putative	1	4	20.6868	20.3451	20.025	22.2063	22.4735	22.6508	22.8615	22.719	20.8158	22.6762	0.96558	0.161114	-1.86039	0.275401	0.0290825
Tb927.2.2370	Vps51/Vps67, putative	3	3	21.4284	20.5371	21.2495	21.0026	21.5754	21.4335	19.5045	21.6193	21.0544	21.0332	0.386508	1.0222	0.0212574	1.01484	0.970905
Tb927.2.2430	Casein kinase II, alpha chain	3	4	23.1708	20.0761	22.9974	23.108	23.0117	22.9897	22.9937	23.1635	22.3381	23.0397	1.5097	0.0830968	-0.701592	0.614894	0.421467
Tb927.2.2440	Proteasome regulatory non-ATPase subunit 6	4	4	28.025	27.6216	27.8037	27.8835	27.9135	27.6656	27.8437	27.8339	27.8334	27.8142	0.168284	0.105217	0.0192304	1.01342	0.853919
Tb927.2.2460	Ubiquitin-conjugating enzyme E2, putative	0	3	21.1515	20.3742	20.4452	20.202	22.9782	22.9939	23.4009	19.4914	20.5432	22.2161	0.418199	1.82697	-1.67288	0.313626	0.163465
Tb927.2.2520;Tb927.2.2510	Mitochondrial outer membrane protein porin 2;Mitochondrial outer membrane protein porin 1	4	4	27.8174	27.5222	27.9615	27.7351	27.3283	27.2556	27.3315	27.3042	27.7591	27.3049	0.183542	0.0350796	0.454164	1.36999	0.0140962
Tb927.2.2770	Hypothetical protein, conserved	4	4	27.6042	27.4137	27.506	27.2731	27.0963	26.7879	26.9886	26.9978	27.4492	26.9676	0.140853	0.129342	0.481606	1.3963	0.00241404
Tb927.2.2860	Hypothetical protein, conserved	4	2	21.8405	22.4682	21.7156	22.1965	21.7267	21.9038	19.9676	20.0626	22.0552	20.9152	0.342549	1.04257	1.14004	2.20387	0.113162
Tb927.2.2970	Mitochondrial carrier protein	4	4	24.5507	24.6875	24.8526	24.2562	24.9017	24.8239	24.9228	24.9673	24.5867	24.9039	0.252591	0.059941	-0.317203	0.802624	0.0835776
Tb927.2.3020	Hypothetical protein, conserved	4	4	23.3835	23.8082	23.4588	23.4702	23.0252	22.9537	23.3927	23.5123	23.5302	23.221	0.189316	0.273343	0.309207	1.23903	0.118278
Tb927.2.3030	ATP-dependent Clp protease subunit, heat shock protein 78 (HSP78), putative	4	4	27.7273	27.4932	27.7788	27.3562	27.7884	27.6163	27.5441	27.6197	27.5889	27.6421	0.198752	0.103528	-0.0532599	0.963756	0.656645
Tb927.2.3080	Cytochrome b5-dependent oleate desaturase	4	4	25.1495	25.08	24.6293	25.1057	25.8211	25.6317	25.73	25.9978	24.9911	25.7952	0.242917	0.155672	-0.804051	0.572739	0.00239169
Tb927.2.3180;Tb11.v5.0782	Kinetoplast polyadenylation/uridylation factor 1;hypothetical protein, conserved	4	3	23.2734	22.805	23.2492	23.5179	23.5536	20.1102	23.4964	22.8809	23.2114	22.5103	0.296857	1.62878	0.701077	1.62572	0.455709
Tb927.2.3300;Tb927.2.3290;Tb927.2.3280;Tb927.2.3310	65 kDa invariant surface glycoprotein;65 kDa invariant surface glycoprotein;65 kDa invariant surface glycoprotein;65 kDa invariant surface glycoprotein	4	4	25.2118	25.1608	25.3424	25.1318	25.1404	25.0265	25.4614	25.0074	25.2117	25.1589	0.0931711	0.210009	0.0527741	1.03726	0.66905
Tb927.2.3320	65 kDa invariant surface glycoprotein	4	4	23.5584	23.5498	23.3872	23.8113	23.6447	23.8851	23.7556	24.1286	23.5767	23.8535	0.175117	0.208068	-0.276867	0.825382	0.0892886
Tb927.2.3340	Hypothetical protein	4	4	22.5386	22.4995	22.7124	22.7098	22.1686	22.0204	21.9295	22.1551	22.6151	22.0684	0.112053	0.114251	0.546702	1.46074	0.000483557
Tb927.2.3370	UDP-Gal or UDP-GlcNAc-dependent glycosyltransferase, putative	4	2	24.0128	23.9101	24.5354	23.2526	19.607	23.974	19.3002	22.911	23.9277	21.4481	0.526819	2.34689	2.47968	5.57773	0.122906
Tb927.2.340	Retrotransposon hot spot protein 4 (RHS4), putative	4	4	26.499	26.8577	26.9604	26.8663	27.0635	26.4985	27.072	26.8479	26.7958	26.8705	0.203295	0.268791	-0.0746718	0.949558	0.674307
Tb927.2.3480	Transcription elongation factor s-II, putative	3	3	22.3551	22.3078	20.774	21.8411	22.4952	22.1876	22.534	19.103	21.8195	21.5799	0.734572	1.65856	0.239574	1.18064	0.804317
Tb927.2.3580	Transcription elongation factor s-II, putative	4	4	25.9199	25.9956	25.9943	25.9717	25.9009	25.7559	25.8113	25.7683	25.9704	25.8091	0.0354044	0.0656309	0.161304	1.1183	0.00904409
Tb927.2.3620	GTP-binding elongation factor Tu family, putative	1	3	20.6994	20.3787	20.5329	21.5796	21.6746	21.9257	22.6543	19.2126	20.7976	21.3668	0.537483	1.49502	-0.569143	0.674017	0.515634
Tb927.2.3780;Q05D44	Translation initiation factor IF-2, putative	4	4	26.1487	26.2978	26.5104	26.2994	26.7685	26.6585	26.745	26.8113	26.3141	26.7458	0.148728	0.0643377	-0.431752	0.741361	0.00562701
Tb927.2.380	Retrotransposon hot spot protein 2 (RHS2), putative	4	3	24.2394	24.0127	24.1294	23.7083	23.9706	24.0709	19.9965	23.7005	24.0224	22.9346	0.228956	1.96501	1.08781	2.12551	0.34986
Tb927.2.3800	Guide RNA associated protein 1	4	4	25.1086	24.6109	24.9777	24.6264	24.7858	24.6826	24.8632	24.6239	24.8309	24.7389	0.250926	0.106537	0.0920348	1.06587	0.536146
Tb927.2.3880	Heterogeneous nuclear ribonucleoproteins F/H homologue	4	4	27.1748	27.1459	27.0943	27.1802	26.3468	26.1412	26.3914	26.2812	27.1488	26.2901	0.0393459	0.109133	0.858661	1.81335	0.000177864
Tb927.2.3930;Tb11.v5.0640	DNA replication licensing factor mcm3	3	4	20.7626	20.7534	20.7648	20.7103	21.121	20.9277	20.9234	20.798	20.7478	20.9425	0.0254775	0.133332	-0.194723	0.873741	0.0589479
Tb927.2.4050	Hypothetical protein, conserved	4	3	23.8137	23.6993	23.7137	23.5193	23.4511	23.4113	23.5035	19.2706	23.6865	22.4091	0.122537	2.0927	1.27738	2.42398	0.309513
Tb927.2.4060	Dynein intermediate chain 138	4	4	24.1563	24.3427	24.7258	24.2382	24.2659	24.2638	24.0304	24.3775	24.3657	24.2344	0.251851	0.146025	0.131344	1.09531	0.409771
Tb927.2.4090	Signal recognition particle receptor beta subunit, putative	4	4	24.4884	24.6845	24.4044	24.6915	25.2684	25.2233	25.2623	25.1815	24.5672	25.2339	0.143657	0.040205	-0.6667	0.629946	0.00163244
Tb927.2.4110	Mitochondrial-processing peptidase subunit alpha	4	3	24.6687	24.7424	24.7926	24.4829	24.6715	24.3852	19.933	24.3703	24.6717	23.34	0.135736	2.27557	1.33168	2.51696	0.326534
Tb927.2.4130	Enoyl-CoA hydratase/Enoyl-CoA isomerase/3-hydroxyacyl-CoA dehydrogenase, putative	4	3	23.5453	23.8562	24.1166	23.8279	24.139	23.6644	19.3926	23.6955	23.8365	22.7229	0.233609	2.23074	1.11367	2.16395	0.392464
Tb927.2.4160	Hypothetical protein, conserved	4	3	21.7611	21.9003	21.7041	22.1125	21.6835	21.715	21.5728	20.0338	21.8695	21.2513	0.181788	0.813912	0.618212	1.53497	0.226799
Tb927.2.4210	Phosphoenolpyruvate carboxykinase [ATP], glycosomal	4	4	29.2114	29.0745	29.2649	29.3039	29.2492	29.0948	29.3088	29.1512	29.2137	29.201	0.10023	0.0960672	0.0127316	1.00886	0.860529
Tb927.2.4230;Tb11.v5.0827	NUP-1 protein, putative	4	4	28.4239	28.4705	28.4198	28.3948	28.1351	28.3254	28.077	28.2213	28.4273	28.1897	0.0315853	0.108143	0.237574	1.17901	0.0177598
Tb927.2.4280	Kinetoplastid-specific dual specificity phosphatase, putative	4	4	22.6042	22.4116	22.3819	22.5775	22.2299	22.1491	22.2895	22.3582	22.4938	22.2566	0.113259	0.0888224	0.237168	1.17868	0.0178913
Tb927.2.4330;Tb11.v5.0777	Paraflagellar rod protein 5, putative	4	4	26.0051	25.8785	25.8722	26.1446	25.8412	25.8763	26.0365	26.0666	25.9751	25.9551	0.128522	0.112932	0.0199563	1.01393	0.82342
Tb927.2.4370;Tb11.v5.0653	Trypanothione synthetase;trypanothione synthetase, putative	4	4	28.5769	28.1544	28.5433	28.142	27.8931	27.791	27.6947	27.8557	28.3542	27.8086	0.238268	0.086867	0.545536	1.45956	0.0142339
Tb927.2.4390	Endo/exonuclease Mre11	4	4	23.5983	23.4193	23.5304	23.4183	23.7515	23.7087	23.7114	23.3685	23.4916	23.635	0.0885012	0.178749	-0.143455	0.905348	0.217626
Tb927.2.4410	Eukaryotic protein of unknown function (DUF846), putative	3	2	24.1734	23.6431	20.282	23.6847	23.6129	22.9661	19.7334	19.9896	22.9458	21.5755	1.79214	1.99945	1.3703	2.58524	0.347229
Tb927.2.4445	Hypothetical protein, conserved	4	3	23.54	23.2771	22.7208	23.412	23.35	23.6257	19.9365	23.4221	23.2375	22.5836	0.36077	1.76855	0.653887	1.5734	0.517421
Tb927.2.450	Retrotransposon hot spot protein 4 (RHS4), putative	4	4	26.0728	26.0363	26.1627	26.2487	26.1769	25.9547	26.0128	26.1248	26.1301	26.0673	0.0952746	0.101632	0.0628324	1.04451	0.401915
Tb927.2.4520	Hypothetical protein, conserved	4	4	24.553	25.0798	25.1292	24.6608	24.8933	24.6678	24.8208	24.6321	24.8557	24.7535	0.291321	0.124036	0.102226	1.07343	0.553201
Tb927.2.4530	Hypothetical protein, conserved	4	4	24.6547	24.5261	24.5131	24.5858	23.9432	24.0144	23.9474	24.3372	24.5699	24.0605	0.0647857	0.187277	0.509394	1.42345	0.00830989
Tb927.2.4540	Small nuclear ribonucleoprotein-associated protein B (snRNP-B) (Sm protein B) (Sm-B) (SmB), putative	4	4	24.1632	24.129	23.841	23.8426	24.0425	24.4031	25.1615	24.253	23.9939	24.465	0.176259	0.487281	-0.471095	0.721417	0.147485
Tb927.2.4580	UNC119	4	4	26.205	25.9269	26.3169	26.2292	25.4478	25.4706	25.5748	25.3856	26.1695	25.4697	0.168712	0.0787045	0.699762	1.62424	0.00131678
Tb927.2.4590;Tb11.v5.0820;Tb927.2.4610	Branched-chain amino acid aminotransferase, putative;branched-chain amino acid aminotransferase, putative;branched-chain amino acid aminotransferase, putative	4	4	29.0807	29.3001	29.1764	29.4985	29.7775	29.6207	29.8262	29.9323	29.2639	29.7892	0.180313	0.129549	-0.525258	0.694835	0.00415767
Tb927.2.4650	Hypothetical protein, conserved	1	2	21	21.0809	20.6044	20.8807	21.404	21.1013	20.2492	18.7278	20.8915	20.3705	0.208321	1.19935	0.520944	1.43489	0.451698
Tb927.2.470;Tb11.v5.0495	Retrotransposon hot spot protein 4 (RHS4), putative	4	4	25.2808	25.6898	25.6323	25.564	25.4919	25.2996	25.8727	25.4191	25.5417	25.5208	0.181417	0.247636	0.0208795	1.01458	0.896636
Tb927.2.4710	RNA-binding protein, putative	4	4	28.3834	28.1935	28.3678	27.8408	28.6189	28.7702	28.7254	28.7172	28.1964	28.7079	0.252198	0.0637808	-0.511546	0.70147	0.0234599
Tb927.2.4780	Hypothetical protein, conserved	4	4	22.5004	22.551	22.5373	22.2536	22.2803	22.3737	22.7097	22.2555	22.4606	22.4048	0.139606	0.209575	0.0557841	1.03942	0.675474
Tb927.2.4810	Hypothetical protein, conserved	4	4	25.0914	25.0576	25.1417	25.235	24.8641	25.187	25.3191	25.1853	25.1314	25.1389	0.0772009	0.193622	-0.00746619	0.994838	0.946388
Tb927.2.4830	TFIIF-stimulated CTD phosphatase, putative	3	0	20.7493	21.3168	21.5033	21.4241	19.9727	19.4031	19.3961	19.9941	21.2484	19.6915	0.341388	0.337206	1.55687	2.94215	0.00063734
Tb927.2.4850	Phosducin, putative	4	4	25.5786	25.7151	25.7248	26.0837	25.991	25.7573	25.8634	26.1279	25.7755	25.9349	0.215991	0.160269	-0.159392	0.895402	0.284296
Tb927.2.4870	Kinetoplastid-specific dual specificity phosphatase, putative	4	4	23.819	23.7637	23.7341	23.4812	23.6837	23.8548	23.8047	23.9077	23.6995	23.8127	0.149712	0.0957461	-0.113195	0.924538	0.25763
Tb927.2.4930	Esterase, putative	4	4	25.1669	25.0552	24.9196	25.1865	24.1232	24.4366	24.5974	24.389	25.0821	24.3866	0.122781	0.196895	0.695507	1.61945	0.00181961
Tb927.2.4980	EMG1/NEP1 methyltransferase, putative	0	2	20.6022	20.9107	20.2322	20.5914	20.2226	22.4917	19.4441	22.847	20.5841	21.2513	0.277427	1.67423	-0.667223	0.629718	0.486326
Tb927.2.4990	Hypothetical protein, conserved	0	2	20.3307	20.8087	20.324	20.2627	19.9582	21.2791	21.6562	19.7861	20.4315	20.6699	0.253326	0.936578	-0.238367	0.847704	0.652869
Tb927.2.5010	Meiotic cell cortex C-terminal pleckstrin homology, putative	2	1	21.2813	21.0984	21.5974	20.6811	21.2708	20.3021	20.1641	19.7992	21.1646	20.384	0.382544	0.628071	0.78053	1.71776	0.0876876
Tb927.2.5030	Transcription initiation protein, putative	3	4	21.1201	22.0051	22.0007	22.3066	22.0644	22.9039	22.5599	22.2543	21.8581	22.4456	0.512441	0.367413	-0.587525	0.665484	0.116703
Tb927.2.5060	GTP binding protein, putative	4	4	27.8115	27.8704	27.8426	27.8174	28.1323	27.8849	28.0874	28.286	27.8355	28.0977	0.0269158	0.165392	-0.262205	0.833813	0.048573
Tb927.2.510	Retrotransposon hot spot protein 4 (RHS4), putative	4	4	25.9785	25.8516	26.0721	25.6259	26.0245	25.7742	25.6196	25.7821	25.882	25.8001	0.193173	0.167276	0.0819274	1.05843	0.54554
Tb927.2.5130	Hypothetical protein, conserved	3	2	20.6572	21.7639	21.9263	22.0891	22.5314	22.2525	19.6218	19.8101	21.6091	21.054	0.64837	1.55107	0.555172	1.46934	0.544899
Tb927.2.5150	TPR-repeat protein, putative	4	4	25.3828	25.273	25.3114	25.4095	25.7246	25.615	25.9511	25.572	25.3442	25.7157	0.0629661	0.169575	-0.371528	0.772963	0.0162776
Tb927.2.5160	Chaperone protein DnaJ, putative	4	4	29.6763	29.8038	29.8005	29.8837	30.3588	30.4017	30.4886	30.4952	29.7911	30.4361	0.0856551	0.0668832	-0.645016	0.639486	3.23328e-05
Tb927.2.5230	CAMK family pseudokinase, putative	2	2	20.9952	20.9821	22.078	22.0675	21.798	21.8333	19.8155	19.53	21.5307	20.7442	0.625946	1.2428	0.786484	1.72487	0.315772
Tb927.2.5240	Pre-mRNA splicing factor 19	4	4	24.7591	24.7354	24.6131	24.632	24.6088	24.8664	24.6214	24.8664	24.6849	24.7407	0.0730744	0.145155	-0.0558584	0.962022	0.526126
Tb927.2.5270	Dynein heavy chain, putative	4	4	27.2925	27.2968	27.4153	27.2258	27.0617	27.181	27.3343	27.1367	27.3076	27.1784	0.0788078	0.115008	0.129171	1.09367	0.119684
Tb927.2.560;Tb927.9.15810	Retrotransposon hot spot protein 4 (RHS4), putative	4	4	24.3884	24.1069	24.4881	23.8657	24.0687	23.9302	23.7737	24.5157	24.2123	24.0721	0.281847	0.319339	0.140188	1.10205	0.535155
Tb927.2.5660	Adenylate kinase, putative	4	4	28.2035	28.1294	28.0688	28.0541	27.7886	27.7592	27.6598	27.816	28.1139	27.7559	0.0680084	0.0681276	0.358025	1.28167	0.000304002
Tb927.2.5760	Flagellar Member 8	4	4	25.4032	25.4394	25.4843	25.3611	25.4554	25.6028	25.4293	25.4986	25.422	25.4965	0.0524677	0.0764088	-0.0745227	0.949656	0.165285
Tb927.2.5800	Sedoheptulose-1,7-bisphosphatase	4	4	26.4259	26.347	26.4221	26.3938	25.6216	25.459	25.6773	25.6964	26.3972	25.6136	0.0363943	0.107797	0.783598	1.72142	0.000269116
Tb927.2.5810	Holliday-junction resolvase-like of SPT6/SH2 domain containing protein, putative	4	4	24.568	24.5066	24.6402	24.646	24.7077	24.873	24.7239	24.6326	24.5902	24.7343	0.0660761	0.100672	-0.144107	0.904939	0.0603694
Tb927.2.5820	Hypothetical protein, conserved	4	4	24.3333	24.3038	24.4676	24.1726	24.3346	24.3724	24.2949	24.3583	24.3193	24.3401	0.121034	0.0338737	-0.0207804	0.985699	0.759886
Tb927.2.5850	Small nuclear ribonucleoprotein SmD2	4	4	25.2341	25.2343	25.6069	25.1263	25.3704	25.3708	25.3556	25.076	25.3004	25.2932	0.210565	0.144966	0.00723537	1.00503	0.956924
Tb927.2.5950	Hypothetical protein, conserved	3	1	23.0671	20.7823	22.6218	22.6207	22.5643	19.2382	20.1487	19.0131	22.273	20.2411	1.01575	1.62478	2.03188	4.08938	0.0870411
Tb927.2.5980	Chaperone protein ClpB1, putative	4	4	28.7689	28.6794	29.1149	28.7093	29.8291	29.706	29.5307	29.568	28.8181	29.6585	0.2013	0.13649	-0.840341	0.558511	0.00078061
Tb927.2.6000	Glycosylphosphatidylinositol-specific phospholipase C	4	4	27.1038	26.9697	27.2662	27.2026	26.4951	26.3757	26.7722	26.5797	27.1356	26.5557	0.129173	0.166833	0.579875	1.49472	0.00185155
Tb927.2.6050	Beta prime COP protein	4	4	27.1353	27.0206	27.1497	27.0615	27.0833	26.9306	26.8962	27.0512	27.0918	26.9903	0.0611667	0.090913	0.101422	1.07283	0.120537
Tb927.2.6070	Mitochondrial RNA binding complex 1 subunit	4	3	23.1545	22.5594	22.7265	22.7317	22.7688	22.985	20.1038	22.6825	22.793	22.135	0.253947	1.3601	0.658021	1.57792	0.407523
Tb927.2.6080	Hypothetical protein, conserved	3	4	22.258	20.5654	22.6978	22.4553	22.443	22.4392	22.4828	22.8798	21.9941	22.5612	0.969316	0.213335	-0.567086	0.674979	0.32944
Tb927.2.6100	Hypothetical protein, conserved	2	3	20.504	21.9749	22.0397	20.4682	22.0962	20.6404	22.2963	22.8473	21.2467	21.9701	0.878785	0.941594	-0.723367	0.605682	0.304442
Tb927.2.6150;Tb927.9.7470	Adenosine transporter 2	4	4	27.1604	27.0922	26.6196	27.2222	24.4763	24.2582	24.4404	23.8983	27.0236	24.2683	0.274522	0.264523	2.75532	6.75202	6.94775e-06
Tb927.2.6180;Tb927.2.6210	Iron/ascorbate oxidoreductase family protein, putative;iron/ascorbate oxidoreductase family protein, putative	4	1	23.7957	23.7473	23.1356	23.4924	20.4986	20.2802	19.5881	23.1928	23.5428	20.8899	0.302305	1.58354	2.65283	6.28899	0.04157
Tb927.2.6220	Adenosine transporter 2, putative	4	3	26.1226	26.0851	24.1495	25.0907	24.4003	24.4764	24.6787	19.4261	25.362	23.2454	0.939005	2.5489	2.11661	4.33675	0.197832
Tb927.2.6320	Adenosine transporter 2, putative	3	1	24.5673	25.4761	19.886	24.3792	20.1005	23.7145	19.8954	19.4998	23.5771	20.8025	2.50697	1.95725	2.7746	6.84287	0.134551
Tb927.2.820;Tb11.v5.0670	Retrotransposon hot spot protein 1 (RHS1), interrupted	4	4	24.6452	24.5878	24.8127	24.2238	24.4734	24.5513	24.7359	24.7022	24.5674	24.6157	0.248106	0.124267	-0.0483315	0.967054	0.743558
Tb927.3.1010	Hypothetical protein, conserved	4	4	27.3637	27.5905	27.7098	27.3056	27.7091	27.7358	27.4716	27.644	27.4924	27.6401	0.190042	0.118772	-0.147724	0.902673	0.24419
Tb927.3.1030	RNA-binding protein	4	4	25.6046	25.7879	25.8022	25.8237	26.2233	26.1547	26.2641	26.3767	25.7546	26.2547	0.101053	0.0930449	-0.500093	0.707061	0.000352448
Tb927.3.1060	cAMP Response Protein 4	4	4	26.714	26.6002	26.6252	26.501	26.4496	26.4158	26.3386	26.4163	26.6101	26.4051	0.0875912	0.0470258	0.205008	1.15269	0.0109096
Tb927.3.1080	Present in the outer mitochondrial membrane proteome 23	4	4	23.2787	23.469	23.488	23.0896	23.5407	23.3195	23.4271	23.3525	23.3313	23.41	0.186797	0.0981316	-0.0786262	0.946959	0.492873
Tb927.3.1110;Tb11.v5.0589	Putative intraflagellar transport protein A1;Clusterin-associated protein-1, putative	4	4	26.6077	26.4935	26.5388	26.449	26.3801	26.1021	26.3926	26.3021	26.5222	26.2942	0.0677418	0.134179	0.228018	1.17123	0.0337758
Tb927.3.1120;Q61820	GTP-binding nuclear protein rtb2, putative	4	4	29.3041	29.4303	29.2973	29.3606	29.31	29.3898	29.3655	29.2436	29.3481	29.3272	0.0617194	0.0650063	0.0208827	1.01458	0.657743
Tb927.3.1130	DNA polymerase delta subunit 2, putative	4	4	22.2682	22.3792	22.489	22.5837	22.6119	22.7323	22.6548	22.6141	22.43	22.6533	0.136455	0.0562685	-0.223264	0.856625	0.0390694
Tb927.3.1140	Surp module, putative	4	3	22.7886	22.8266	22.5127	22.6564	22.4634	22.7259	19.531	22.6436	22.6961	21.841	0.142365	1.54387	0.855088	1.80887	0.349334
Tb927.3.1150	Conserved hypothetical ATP binding protein, putative	4	4	22.9676	23.2953	23.4017	23.3669	23.4881	23.1981	23.4297	23.6296	23.2579	23.4364	0.198506	0.17966	-0.178463	0.883644	0.231329
Tb927.3.1170	TAP42-like family, putative	1	2	20.5123	20.8251	20.2619	20.6132	20.9953	19.901	21.4525	19.4331	20.5531	20.4455	0.233848	0.937673	0.107666	1.07748	0.836505
Tb927.3.1190	Hypothetical protein, conserved	4	4	22.739	22.4686	22.5809	22.5533	22.6939	22.8941	22.7461	22.5841	22.5854	22.7295	0.113004	0.128793	-0.144095	0.904947	0.144404
Tb927.3.1200	Hypothetical protein, conserved	4	4	25.6765	25.3968	25.7254	25.6	25.4986	25.3668	25.4857	25.6779	25.5997	25.5073	0.144783	0.1283	0.0924202	1.06616	0.376735
Tb927.3.1210	Protein transport protein Sec24	4	4	25.5186	25.4427	25.7181	25.6571	25.7012	25.6661	25.6517	25.5655	25.5841	25.6461	0.125931	0.0576307	-0.0619662	0.957958	0.419141
Tb927.3.1240	Serine/threonine-protein phosphatase	4	4	24.4304	24.6538	24.5449	24.1752	24.3155	24.2512	24.5687	24.3308	24.4511	24.3665	0.20531	0.139122	0.0845115	1.06033	0.524306
Tb927.3.1260	Hypothetical protein, conserved	1	3	20.537	21.1633	20.3963	22.3842	22.3554	22.1901	22.3119	19.7157	21.1202	21.6433	0.906207	1.28693	-0.523091	0.695879	0.533652
Tb927.3.1280	NPL4 family, putative	4	4	24.541	24.6335	24.6273	24.4794	24.4342	24.4205	24.5243	24.2957	24.5703	24.4187	0.0738396	0.0940255	0.151621	1.11082	0.0464678
Tb927.3.1290	Cullin 4B, putative	4	4	23.6669	23.5612	23.6812	23.7768	23.6135	23.4189	23.3703	23.2359	23.6715	23.4096	0.0882612	0.156383	0.26186	1.19902	0.0353784
Tb927.3.1300	Hypothetical protein, conserved	4	4	24.3444	24.5171	24.5126	24.5312	24.2497	24.2002	24.1534	24.2067	24.4763	24.2025	0.08833	0.0393878	0.273789	1.20898	0.00429851
Tb927.3.1340	Nuclear cap-binding protein subunit 66	4	3	21.8333	21.8465	21.8839	21.8174	21.849	21.7841	19.5939	21.8797	21.8453	21.2767	0.0283731	1.12259	0.568606	1.48309	0.385699
Tb927.3.1350	Hypothetical protein, conserved	3	3	20.5049	21.9752	22.1373	21.6951	22.8909	23.5277	22.4461	19.0098	21.5781	21.9686	0.738428	2.02188	-0.390475	0.762878	0.736085
Tb927.3.1380	ATP synthase subunit beta, mitochondrial	4	4	28.989	28.4862	28.9113	28.5213	28.0606	27.9068	28.0903	28.0003	28.7269	28.0145	0.260055	0.0809631	0.712405	1.63853	0.00863881
Tb927.3.1430	Chaperone protein DnaJ, putative	2	2	22.7079	20.7009	20.2363	21.9417	20.1515	19.7449	23.2804	21.8221	21.3967	21.2497	1.13241	1.62498	0.146984	1.10725	0.887437
Tb927.3.1560	TRF-Interacting Factor 2	4	4	21.7541	21.8256	22.1261	21.6706	22.0545	21.8568	21.6697	21.9385	21.8441	21.8799	0.19842	0.16188	-0.0358096	0.975484	0.789482
Tb927.3.1590	Mitochondrial RNA binding complex 1 subunit	4	4	26.9013	26.9593	27.0444	26.9848	27.2193	27.2743	27.2425	27.2992	26.9724	27.2588	0.0593455	0.0351068	-0.286402	0.819945	0.000468221
Tb927.3.1600	Mitochondrial import inner membrane translocase subunit 10, putative	3	2	22.402	20.9487	21.986	22.0902	21.943	20.1754	19.5689	22.2065	21.8567	20.9735	0.630618	1.3	0.883236	1.84451	0.283729
Tb927.3.1610	CMGC/CLK family protein kinase, putative	0	2	20.3775	20.5304	20.8024	20.5068	19.7996	20.2642	20.4016	19.4612	20.5543	19.9817	0.178526	0.432098	0.572617	1.48722	0.0705539
Tb927.3.1620	ER-golgi trafficking TRAPP I complex 85 kDa subunit, putative	4	4	22.524	22.5748	22.6721	22.5381	22.4477	22.2973	22.8716	22.3044	22.5772	22.4802	0.0667376	0.269965	0.096985	1.06954	0.530635
Tb927.3.1670	Hypothetical protein, conserved	4	4	25.9429	25.8512	25.9243	25.9707	25.8691	25.9261	25.7951	25.7759	25.9223	25.8416	0.0510914	0.0692301	0.0807256	1.05755	0.113933
Tb927.3.1680	Eukaryotic translation initiation factor 3 subunit F	4	4	26.9037	26.756	26.8	26.9217	27.0368	27.0184	27.1565	27.0918	26.8453	27.0759	0.0801849	0.0621505	-0.230573	0.852296	0.00454553
Tb927.3.1740	Hypothetical protein, conserved	4	4	23.0706	23.525	23.5392	23.6558	24.3791	24.3269	23.828	23.911	23.4477	24.1113	0.258084	0.281978	-0.663601	0.631301	0.0134375
Tb927.3.1780	U6 snRNA-associated Sm-like protein LSm8p	4	3	21.8381	21.7062	22.0476	21.5847	21.6163	21.8281	20.0126	21.7981	21.7941	21.3138	0.198135	0.872482	0.480332	1.39506	0.354936
Tb927.3.1790	Pyruvate dehydrogenase E1 beta subunit, putative	4	4	27.7056	27.3112	27.7038	27.4484	26.765	26.7248	26.6382	26.542	27.5422	26.6675	0.195773	0.0989783	0.874744	1.83368	0.000856324
Tb927.3.1800	Hypothetical protein, conserved	2	3	20.8237	21.94	22.0879	20.6396	21.8097	20.0757	22.0747	21.591	21.3728	21.3878	0.746582	0.89681	-0.0149855	0.989667	0.980369
Tb927.3.1840	3-oxo-5-alpha-steroid 4-dehydrogenase, putative	4	4	26.4193	27.638	27.3234	25.9482	27.2196	26.3901	26.7351	27.1111	26.8322	26.864	0.783698	0.377999	-0.0317343	0.978244	0.945101
Tb927.3.1900	Conserved protein, unknown function	4	4	24.3314	24.8161	24.3047	24.3622	24.4151	24.2129	25.1594	24.5632	24.4536	24.5877	0.242806	0.407302	-0.134037	0.911278	0.596779
Tb927.3.1920	General negative regulator of transcription subunit 5	4	4	26.119	25.911	26.0459	26.2769	26.0567	25.9545	25.9889	26.1784	26.0882	26.0446	0.152478	0.0987966	0.0435982	1.03068	0.651003
Tb927.3.1970	DNA / pantothenate metabolism flavoprotein, putative	2	2	22.2453	20.7863	20.0016	22.304	20.7331	19.6341	22.1551	22.3142	21.3343	21.2091	1.13235	1.26798	0.125184	1.09065	0.887798
Tb927.3.1980	Hypothetical protein, conserved	2	1	20.3972	21.0634	20.9423	20.45	20.0842	19.7832	20.0091	21.2165	20.7132	20.2732	0.338758	0.64171	0.439974	1.35658	0.284421
Tb927.3.1990	Tetratricopeptide repeat, putative	4	4	24.0525	24.1108	24.3279	24.1088	24.2021	23.9239	24.1486	24.1865	24.15	24.1153	0.121613	0.129551	0.0347413	1.02437	0.709331
Tb927.3.2030;Q8BMV3;E9QJT5;P56376	Acylphosphatase, putative	2	0	20.8392	23.3388	20.1852	23.286	20.7201	20.107	20.0826	19.816	21.9123	20.1814	1.63874	0.382563	1.73086	3.31926	0.122885
Tb927.3.2050	Hypothetical protein, conserved	4	4	22.5851	22.5805	23.2065	21.7895	23.1108	23.7895	23.1622	22.5281	22.5404	23.1476	0.580556	0.515514	-0.60724	0.656451	0.169481
Tb927.3.2070	Hypothetical protein, conserved	3	3	22.3617	20.1826	22.342	21.9668	22.2109	22.4588	19.7496	21.5477	21.7133	21.4918	1.03649	1.22348	0.221553	1.16599	0.791804
Tb927.3.2090;Tb11.v5.0697	Xaa-Pro aminopeptidase, putative;Xaa-Pro aminopeptidase, putative	4	4	24.4176	24.1309	24.1659	24.0728	24.0271	23.8579	24.1862	24.2052	24.1968	24.0691	0.152151	0.161831	0.127725	1.09257	0.294055
Tb927.3.2100	Hypothetical protein, conserved	4	4	27.3103	27.239	27.3649	27.319	27.4588	27.2339	27.3733	27.4515	27.3083	27.3794	0.0520562	0.104433	-0.0710767	0.951927	0.284344
Tb927.3.2110	Mitochondrial import inner membrane translocase subunit TIM50	4	4	23.2094	22.746	22.8728	22.9904	22.5623	22.763	22.6891	22.4409	22.9547	22.6138	0.196993	0.141988	0.340853	1.2665	0.0342203
Tb927.3.2170	Translation elongation factor EF-2, putative	4	3	21.485	21.6752	21.6674	21.6945	21.7903	21.6203	21.9788	19.638	21.6305	21.2569	0.0976978	1.08913	0.373656	1.29563	0.542683
Tb927.3.2190	Capping enzyme RNA triphosphatase 1	4	4	23.2922	22.8953	23.3009	23.2808	22.9304	22.8308	23.3218	23.0267	23.1923	23.0274	0.198189	0.211924	0.164852	1.12105	0.299355
Tb927.3.2200	TPR repeat, putative	3	2	22.0325	21.9981	20.2037	21.9599	21.847	21.9357	19.6373	19.0678	21.5486	20.622	0.897059	1.48456	0.926614	1.90081	0.334798
Tb927.3.2210	KIF-1 binding protein C terminal, putative	4	4	23.1207	23.1138	23.1328	23.1741	23.3224	23.0461	22.7266	23.3354	23.1354	23.1076	0.0269869	0.286907	0.0277341	1.01941	0.859459
Tb927.3.2220	Eukaryotic translation initiation factor 3 subunit j	4	4	24.3394	24.5176	24.2165	24.5124	24.7148	24.909	25.163	24.6787	24.3965	24.8664	0.145786	0.222126	-0.469877	0.722026	0.0156637
Tb927.3.2230;Q9WUM5	Succinyl-CoA synthetase alpha subunit, putative	4	4	27.0259	26.7985	27.0755	26.9321	26.7797	26.4776	26.6513	26.7048	26.958	26.6534	0.121844	0.12843	0.304656	1.23512	0.0138305
Tb927.3.2280	Vacuolar sorting protein 33 , putative	3	4	23.9191	20.1062	23.2415	23.5466	23.9244	24.0082	23.4616	22.2873	22.7034	23.4204	1.75344	0.792719	-0.717036	0.608346	0.495881
Tb927.3.2310	PACRGA	4	4	25.7079	26.5001	26.2637	26.2281	26.5108	25.9787	26.6986	26.3798	26.175	26.392	0.333965	0.305	-0.217012	0.860345	0.374586
Tb927.3.2350	Hypothetical protein, conserved	3	3	21.94	20.63	21.7794	22.0885	21.9058	21.4255	22.2084	19.3689	21.6095	21.2271	0.665082	1.28011	0.382341	1.30346	0.621094
Tb927.3.2410	Peroxisome biogenesis factor 10	3	1	20.3752	21.461	21.1865	21.4663	20.3066	19.6786	20.028	21.0782	21.1222	20.2729	0.514924	0.595207	0.849367	1.80171	0.075181
Tb927.3.2420	Microsomal signal peptidase 12 kDa subunit (SPC12), putative	4	4	25.5792	26.0678	25.9769	26.1195	26.1665	26.0649	26.317	26.1234	25.9359	26.1679	0.244965	0.107725	-0.23206	0.851419	0.155815
Tb927.3.2440	AGC essential kinase 1	4	4	24.7514	24.4697	24.6434	23.8748	24.1288	24.2079	24.2247	24.0563	24.4349	24.1544	0.390963	0.0776431	0.280413	1.21454	0.247838
Tb927.3.2475	Hypothetical protein	4	4	23.269	23.5842	23.6476	23.066	23.8499	22.1667	23.6259	22.3373	23.3917	22.9949	0.273052	0.865538	0.396739	1.31653	0.436524
Tb927.3.2490	Hypothetical protein, conserved	4	4	27.4365	27.1584	27.3102	27.3054	27.0746	27.0862	27.0011	27.3391	27.3026	27.1252	0.113724	0.14746	0.177365	1.13082	0.108585
Tb927.3.2600	ATP-dependent DEAD/H RNA helicase, putative	4	4	28.9946	29.0884	29.0477	29.1188	29.3072	29.2064	29.4483	29.2569	29.0624	29.3047	0.0537906	0.104236	-0.242294	0.8454	0.0113772
Tb927.3.2640	Hypothetical protein, conserved	2	0	20.4066	20.1461	20.8185	20.7275	20.0344	20.1857	19.6355	19.6816	20.5247	19.8843	0.308076	0.26855	0.64039	1.55875	0.0207283
Tb927.3.2670	Hypothetical protein, conserved	3	3	22.8789	20.3266	22.647	22.1763	22.1959	22.2086	22.3587	20.1274	22.0072	21.7226	1.15791	1.06608	0.284552	1.21803	0.730139
Tb927.3.2680	Ubiquitin-like domain containing protein, putative	4	4	23.5921	23.7579	23.6167	23.8666	24.0776	23.8861	24.0086	24.0143	23.7083	23.9967	0.128321	0.0800328	-0.288353	0.818836	0.0123307
Tb927.3.2700	Hypothetical protein, conserved	2	1	20.8161	21.2954	20.6112	21.4687	21.5305	19.8696	19.9422	20.1701	21.0478	20.3781	0.401147	0.778853	0.669727	1.59077	0.193371
Tb927.3.2820	TFIIF-stimulated CTD phosphatase, putative	0	2	20.1749	20.336	19.8175	20.506	20.642	19.5524	19.6431	21.4357	20.2086	20.3183	0.293706	0.893632	-0.109722	0.926767	0.828059
Tb927.3.2840	Inorganic pyrophosphatase, putative	4	3	22.5186	22.2421	22.431	22.3528	22.237	22.3282	19.4785	22.2087	22.3861	21.5631	0.117473	1.39069	0.823016	1.7691	0.322171
Tb927.3.2870	Mmulticopper oxidase, putative	2	2	21.7825	21.0142	20.4137	21.6775	21.4362	21.5984	20.155	20.2276	21.222	20.8543	0.63724	0.768983	0.367637	1.29024	0.490284
Tb927.3.2890	Radial spoke protein RSP10, putative	4	4	25.6129	25.5656	25.8124	25.6512	25.4262	25.4109	25.7009	25.7026	25.6605	25.5602	0.107094	0.163647	0.100351	1.07203	0.350375
Tb927.3.2900;Q6ZWX6	Eukaryotic translation initiation factor 2 subunit alpha	4	4	27.535	27.4835	27.5416	27.5085	27.6709	27.6009	27.8237	27.6854	27.5172	27.6952	0.026563	0.0932516	-0.178077	0.88388	0.0271026
Tb927.3.2950	Ribonuclease inhibitor- like protein	4	4	24.4343	24.4471	24.5048	24.3198	24.246	24.4165	23.5973	24.2792	24.4265	24.1348	0.0774543	0.365835	0.291738	1.22411	0.209194
Tb927.3.2960	Inosine-adenosine-guanosine-nucleosidehydrolase	4	4	29.7723	29.7695	29.7188	30.0003	29.0829	28.885	28.9244	29.0151	29.8152	28.9768	0.125838	0.0892614	0.838387	1.78805	7.047e-05
Tb927.3.3000;Q8BS45	Putative intraflagellar transport protein C3	4	4	27.3107	27.2573	27.3248	27.3183	27.228	27.0309	27.4015	27.2876	27.3028	27.237	0.0308748	0.155142	0.0657598	1.04664	0.462618
Tb927.3.3030	Phosphatidylcholine transfer protein, putative	4	4	23.7416	23.6761	23.7927	23.5146	24.1259	24.0344	24.136	24.2365	23.6812	24.1332	0.120923	0.0826608	-0.451959	0.731049	0.00131766
Tb927.3.3040	Right handed beta helix region, putative	4	4	24.7393	24.5283	24.5505	24.7206	24.449	24.1884	24.5262	24.5432	24.6347	24.4267	0.11069	0.164051	0.207971	1.15506	0.0867757
Tb927.3.3100	Peptidyl-prolyl cis-trans isomerase NIMA-interacting 4, putative	3	2	22.9949	20.6373	22.4229	22.7865	22.9491	20.6009	20.0131	22.7215	22.2104	21.5711	1.07506	1.48222	0.639246	1.55752	0.513591
Tb927.3.3120	Hypothetical protein, conserved	4	3	23.4623	23.0369	23.2219	23.1622	23.3124	23.1434	22.8417	19.5729	23.2208	22.2176	0.17848	1.77388	1.00321	2.00445	0.340857
Tb927.3.3130	Present in the outer mitochondrial membrane proteome 24	4	4	27.2588	27.3506	27.1384	27.1884	26.9822	27.1834	27.1043	27.1481	27.234	27.1045	0.0920748	0.0877261	0.129552	1.09395	0.0878731
Tb927.3.3170	Hypothetical protein, conserved	4	4	23.5261	23.0441	23.3832	23.9252	24.0765	23.9957	24.5306	24.1212	23.4697	24.181	0.364796	0.238786	-0.71133	0.610757	0.0212968
Tb927.3.3180;Tb11.v5.0584	Nucleoporin NUP98;hypothetical protein, conserved	4	4	24.2791	24.5949	24.7896	24.1233	24.5362	24.0826	24.546	24.3861	24.4467	24.3877	0.301229	0.216176	0.0589664	1.04172	0.762275
Tb927.3.3190	Serine/threonine-protein kinase NEK7, putative	4	4	28.1477	27.9247	27.9906	28.0319	27.6684	27.5763	27.6438	27.5376	28.0237	27.6065	0.0937043	0.060219	0.417185	1.33532	0.000605304
Tb927.3.3200	Domain of unknown function (DUF4586), putative	4	4	23.4794	23.4964	23.3952	23.2673	23.3401	23.4015	23.1564	23.493	23.4096	23.3477	0.104679	0.142212	0.0618283	1.04379	0.512207
Tb927.3.3220	RNA polymerase-associated protein CTR9, putative	4	4	25.6744	25.3298	25.4881	25.6797	25.6398	25.2656	25.461	25.7232	25.543	25.5224	0.167739	0.20314	0.020569	1.01436	0.88121
Tb927.3.3270	ATP-dependent 6-phosphofructokinase, glycosomal	4	4	32.3261	32.2664	32.5476	32.3876	31.8966	31.9183	31.9061	31.8714	32.3819	31.8981	0.121006	0.0199019	0.48386	1.39848	0.00350148
Tb927.3.3280	Vacuolar protein sorting-associated protein 4, putative	4	4	23.9952	23.7559	24.0584	23.9358	23.5984	23.9574	23.9334	23.8554	23.9363	23.8361	0.130257	0.164346	0.100169	1.0719	0.378135
Tb927.3.3300	Flagellum attachment zone protein 19	4	4	27.2437	27.5269	27.6527	27.1451	27.6705	27.6411	27.4905	27.5984	27.3921	27.6001	0.237439	0.0788246	-0.207987	0.865744	0.178434
Tb927.3.3320;Tb927.3.3310	60S ribosomal protein L13, putative;60S ribosomal protein L13, putative	3	4	20.6321	22.648	22.3713	22.2717	23.6571	23.3214	25.2593	23.5097	21.9808	23.9369	0.913097	0.892258	-1.95608	0.257727	0.022116
Tb927.3.3330	Heat shock protein 20, putative	4	4	25.9752	25.5807	26.237	25.7363	25.7097	25.6579	26.0032	25.6517	25.8823	25.7556	0.286798	0.167102	0.126686	1.09178	0.480888
Tb927.3.3410;Tb11.v5.0768	Aspartyl aminopeptidase, putative;aspartyl aminopeptidase, putative	4	4	26.479	26.3302	26.4659	26.2435	25.9757	25.6443	25.966	25.9985	26.3797	25.8961	0.112961	0.168429	0.483523	1.39815	0.00443199
Tb927.3.3450	ADP-ribosylation factor-like protein 3, putative	4	4	30.1229	30.0963	30.1868	30.2333	30.234	30.1353	30.3057	30.1806	30.1598	30.2139	0.0619717	0.0733243	-0.0540534	0.963226	0.304292
Tb927.3.3490	High mobility group protein TDP1	4	4	28.2024	28.179	28.4068	28.4408	28.1894	28.2616	28.3603	28.3468	28.3073	28.2895	0.135633	0.0797439	0.0177292	1.01236	0.830879
Tb927.3.3500	Hypothetical protein, conserved	2	3	23.0592	20.9402	22.9187	20.7171	23.1337	23.4774	23.443	19.2238	21.9088	22.3195	1.25191	2.06957	-0.410677	0.75227	0.748146
Tb927.3.3510	Hypothetical protein, conserved	0	3	20.8645	20.4034	20.4569	20.3013	21.9725	22.1492	22.2025	18.9248	20.5065	21.3123	0.247229	1.59467	-0.805734	0.572071	0.388514
Tb927.3.3540	Nucleoporin NUP53b	4	3	23.4481	23.0358	23.0552	23.2867	23.3127	23.1467	23.2006	19.6727	23.2064	22.3332	0.19735	1.77499	0.873286	1.83183	0.398635
Tb927.3.3560	U-box domain containing protein, putative	4	4	29.6561	29.4329	29.5591	29.5778	29.6675	29.558	29.7777	29.6383	29.5565	29.6604	0.0924853	0.0908834	-0.10391	0.930508	0.160129
Tb927.3.3580	Heat shock protein 90, putative	4	4	28.826	28.8999	29.0946	28.3324	29.766	29.6541	29.6045	29.592	28.7882	29.6542	0.324322	0.0792488	-0.865941	0.548688	0.0104685
Tb927.3.3590	U3 small nucleolar ribonucleoprotein protein MPP10, putative	0	2	20.6348	20.518	20.4898	20.4659	22.2578	22.9283	19.8776	19.2178	20.5271	21.0704	0.074838	1.7997	-0.54324	0.686228	0.588806
Tb927.3.3610	Peroxisomal targeting signal 2 receptor, putative	4	4	25.1781	25.2781	25.1996	25.2513	25.1529	24.962	25.294	24.9522	25.2268	25.0903	0.0460085	0.164284	0.136456	1.0992	0.195674
Tb927.3.3670	Triple RNA binding domain protein 3	3	4	21.6566	22.0977	21.8551	20.2128	23.4893	23.0867	22.761	22.7158	21.4555	23.0132	0.847908	0.357833	-1.55767	0.339699	0.027278
Tb927.3.3690	Flagellar radial spoke protein-like, putative	4	4	27.0282	26.7806	26.9061	26.7387	26.7015	26.642	26.6158	26.6814	26.8634	26.6602	0.13091	0.0385283	0.203233	1.15128	0.0480184
Tb927.3.3750	Paraflagellar rod component, putative	4	4	27.8532	27.381	27.7612	27.6292	26.9717	26.9657	27.3487	27.3228	27.6561	27.1522	0.205183	0.212216	0.5039	1.41804	0.0142718
Tb927.3.3780;Tb927.3.3760	Tryparedoxin 1a, putative;tryparedoxin 1b, putative	4	4	30.377	30.3297	30.4019	30.4351	30.2288	30.1722	30.359	30.1776	30.3859	30.2344	0.0444145	0.0868776	0.151509	1.11073	0.0310326
Tb927.3.3820	Hypothetical protein, conserved	4	4	24.6196	24.4368	24.7622	24.5565	24.2955	24.4993	24.6153	24.7066	24.5938	24.5292	0.135484	0.177388	0.064594	1.04579	0.585203
Tb927.3.3830	Hypothetical protein, conserved	4	4	25.2072	25.0705	25.003	25.0582	25.1052	25.0039	25.128	25.4026	25.0847	25.1599	0.086757	0.170509	-0.0752027	0.949209	0.471476
Tb927.3.3850	COPII coat assembly protein sec16	4	4	25.4589	25.402	25.4712	25.5286	25.5862	25.5536	25.5934	25.6169	25.4652	25.5875	0.0519341	0.0261632	-0.122343	0.918694	0.0109496
Tb927.3.3900	Carnitine O-palmitoyltransferase II, putative	4	4	25.6234	25.4481	25.7482	25.4888	25.5186	25.3334	25.7057	25.3225	25.5771	25.4701	0.136445	0.181056	0.107039	1.07702	0.384121
Tb927.3.3940;Tb927.3.3960;Tb927.3.3930	RNA-binding protein, putative	4	4	23.9704	24.0897	24.3264	24.2355	24.4326	24.3656	24.2186	24.4014	24.1555	24.3546	0.157263	0.0946833	-0.199045	0.871127	0.083146
Tb927.3.3970	Cell growth-regulating nucleolar protein, putative	4	4	23.0997	23.232	23.1268	23.6893	23.3832	23.3842	23.6086	23.3668	23.287	23.4357	0.274253	0.115555	-0.148754	0.902029	0.373614
Tb927.3.4000	Clathrin coat assembly protein ap19, putative	4	4	24.6074	24.827	24.8009	24.8314	24.2485	24.7133	25.0499	24.54	24.7667	24.638	0.107001	0.334994	0.128717	1.09332	0.508863
Tb927.3.4040	Ankyrin repeats (3 copies), putative	4	4	26.8777	26.734	26.8452	26.6792	26.7222	26.6407	26.7503	26.7816	26.784	26.7237	0.0930964	0.0604047	0.0603234	1.0427	0.325254
Tb927.3.4070;Tb927.3.4100;Tb927.3.4080;Tb927.3.4090;Tb927.3.4110	Nodulin-like, putative;Nodulin-like, putative;Nodulin-like, putative;Nodulin-like, putative	4	4	29.6472	29.4995	29.4253	29.5926	29.6783	29.7192	29.7855	30.0619	29.5412	29.8112	0.0984099	0.172843	-0.270053	0.829289	0.0442196
Tb927.3.4160	XPC-binding domain/UBA/TS-N domain containing protein, putative	4	4	23.6657	23.4297	23.6633	23.2547	23.409	23.4891	23.5838	23.4151	23.5033	23.4742	0.199341	0.081629	0.0290859	1.02037	0.800547
Tb927.3.4190	Endosomal integral membrane protein, putative	4	4	25.5975	25.6211	25.5612	25.7191	25.5266	25.4438	25.6327	25.5851	25.6247	25.5471	0.0675742	0.081367	0.0776762	1.05532	0.193895
Tb927.3.4220	Zn-finger domain protein, putative	3	1	20.4925	20.9537	20.6831	21.2071	21.3515	19.9566	19.795	19.3772	20.8341	20.1201	0.312459	0.856506	0.71404	1.64039	0.196318
Tb927.3.4260	Acyl-coenzyme A thioesterase, putative	4	3	23.6872	23.5747	23.9936	23.3863	23.1143	22.9869	23.1138	19.1756	23.6605	22.0977	0.254446	1.94896	1.56278	2.95423	0.207039
Tb927.3.4270	Hypothetical protein, conserved	4	4	24.9873	25.0992	25.2703	25.3152	24.9189	25.0213	24.8628	24.836	25.168	24.9098	0.152206	0.0819822	0.258225	1.19601	0.0338494
Tb927.3.4410	Pre-RNA processing PIH1/Nop17, putative	2	1	22.2298	22.4935	20.2721	19.9451	19.9902	20.3096	22.1084	20.215	21.2351	20.6558	1.31204	0.977613	0.579329	1.49415	0.507512
Tb927.3.4420	Hypothetical protein, conserved	4	4	24.6248	24.2447	24.4174	24.5644	24.1963	24.2924	24.1929	24.1934	24.4628	24.2187	0.169479	0.0491465	0.244107	1.18436	0.058624
Tb927.3.4500;Tb11.v5.0629	Fumarate hydratase class I, cytosolic;fumarate hydratase, putative	4	4	23.5724	23.0249	23.4979	23.3365	23.4514	23.3716	23.7765	22.9715	23.3579	23.3927	0.24288	0.330942	-0.034806	0.976163	0.8714
Tb927.3.4560	5-AMP-activated protein kinase catalytic subunit alpha, putative	4	4	22.5163	22.5603	21.993	21.9787	22.773	22.5641	22.9118	22.4619	22.2621	22.6777	0.31951	0.202802	-0.415635	0.74969	0.0785851
Tb927.3.4590	Hypothetical protein, conserved	2	2	21.8783	20.4474	20.0548	22.222	22.2426	22.3933	19.7077	19.7493	21.1506	21.0232	1.0603	1.4964	0.127395	1.09232	0.894536
Tb927.3.4600	Hypothetical protein, conserved	4	4	23.2109	23.5962	23.5757	23.9029	23.8483	23.8506	24.1033	23.5315	23.5714	23.8334	0.283137	0.234193	-0.262052	0.833901	0.205333
Tb927.3.4630	UDP-glucose:glycoprotein glucosyltransferase, putative	4	4	25.5106	25.555	25.4812	25.3468	25.691	25.4367	25.703	25.8274	25.4734	25.6645	0.0897123	0.163909	-0.191142	0.875912	0.100395
Tb927.3.4660	WD domain, G-beta repeat, putative	4	4	25.1569	24.8393	24.9168	25.0411	24.3643	24.1659	24.2142	24.1914	24.9885	24.234	0.139678	0.0891113	0.754544	1.6871	0.000241882
Tb927.3.4680	RAB GDP dissociation inhibitor alpha, putative	4	4	27.8894	27.7226	27.9272	27.7744	27.6102	27.7093	27.7227	27.5744	27.8284	27.6541	0.0959039	0.0730745	0.174254	1.12838	0.0299171
Tb927.3.4710	Hypothetical protein, conserved	2	0	20.8189	20.6701	22.4885	21.4141	20.3375	20.2082	19.625	19.2952	21.3479	19.8665	0.825561	0.491038	1.48143	2.79226	0.0281699
Tb927.3.4720	Dynamin-1-like protein	4	4	27.6507	27.3486	27.5563	27.3567	27.1775	27.0715	27.039	27.1804	27.478	27.1171	0.149908	0.0726128	0.360936	1.28426	0.0103118
Tb927.3.4770;Tb927.3.4730	Leucine-rich repeat-containing protein;leucine-rich repeat-containing protein	4	4	22.5645	22.7713	22.9623	23.0083	23.0617	22.7362	22.8092	23.2545	22.8266	22.9654	0.202642	0.237918	-0.138778	0.908288	0.409492
Tb927.3.4790;Tb927.3.4750	Aminopeptidase M1, putative;Aminopeptidase M1, putative	4	4	27.8493	27.7245	27.91	27.8767	27.8227	27.8056	27.8298	27.6521	27.8401	27.7776	0.0809779	0.0842564	0.0625278	1.04429	0.325775
Tb927.3.4760	Dynamin-1-like protein	4	4	25.2681	25.3976	25.6527	25.3527	25.2701	25.1169	25.0289	25.4343	25.4178	25.2125	0.165583	0.178265	0.205232	1.15287	0.142833
Tb927.3.4800	Hypothetical protein, conserved	4	3	23.963	23.2503	23.2853	23.3462	22.7474	22.5068	23.5042	20.0803	23.4612	22.2097	0.336842	1.48185	1.25153	2.38094	0.189536
Tb927.3.4820	Acyltransferase, putative	4	4	24.3365	23.9371	24.1739	24.3041	24.8808	24.6343	24.8511	24.5212	24.1879	24.7218	0.181354	0.173122	-0.533894	0.690688	0.00535381
Tb927.3.4840	Ubiquitin carboxyl-terminal hydrolase, putative	4	4	26.5935	26.5378	26.5916	26.6655	26.5134	26.5339	26.7255	26.4948	26.5971	26.5669	0.0523968	0.106896	0.030175	1.02114	0.636753
Tb927.3.4880	Nucleosome assembly protein (NAP), putative	4	4	25.881	25.9629	25.7737	25.8137	25.8353	25.9245	26	26.2035	25.8578	25.9908	0.0828927	0.156937	-0.132985	0.911942	0.199844
Tb927.3.4910	Signal peptide peptidase, putative	4	3	22.1805	21.6432	22.2787	22.7579	22.613	19.9515	22.2247	22.4048	22.2151	21.7985	0.457112	1.24153	0.416589	1.33477	0.564734
Tb927.3.4920	LETM1 and EF-hand domain-containing protein 1, putative	2	2	20.3072	20.8314	22.04	22.2848	22.318	20.262	19.9818	22.1182	21.3658	21.17	0.949637	1.21836	0.195832	1.14538	0.808798
Tb927.3.4940	5-histidylcysteine sulfoxide synthase, putative	3	0	21.4756	20.5401	21.4676	21.4359	20.4538	19.2797	20.2323	19.4446	21.2298	19.8526	0.460125	0.577418	1.37721	2.59765	0.0106315
Tb927.3.4970	Hypothetical protein, conserved	4	4	26.146	26.1328	26.2565	25.976	25.9204	26.0342	26.2821	26.0818	26.1278	26.0796	0.115405	0.151019	0.0482126	1.03398	0.631234
Tb927.3.5010	Hypothetical protein, conserved	4	4	25.8798	26.2285	25.5272	25.9774	25.7761	25.9818	26.2846	26.0134	25.9032	26.014	0.290549	0.208874	-0.110761	0.9261	0.560855
Tb927.3.5020	Flagellar Member 6	4	4	27.5332	27.5513	27.6243	27.1656	27.488	27.5239	27.4852	27.4565	27.4686	27.4884	0.205819	0.0275935	-0.0197938	0.986374	0.860588
Tb927.3.5050	60S ribosomal protein L4	4	4	24.9748	26.2867	26.5601	26.8007	28.0162	28.6334	28.2421	28.2291	26.1556	28.2802	0.814691	0.257209	-2.12463	0.22931	0.0100489
Tb927.3.5060	Ankyrin repeats (many copies)/Ankyrin repeats (3 copies), putative	4	4	26.9604	26.8342	26.7322	26.9494	26.7881	26.5838	26.916	26.7685	26.869	26.7641	0.10759	0.13687	0.104955	1.07546	0.275711
Tb927.3.5070	Hypothetical protein, conserved	4	4	23.332	22.9611	22.9563	23.2726	23.258	23.5204	23.0873	23.1975	23.1305	23.2658	0.199857	0.183844	-0.135314	0.910472	0.357696
Tb927.3.5090	Tryparedoxin 2, putative	4	4	27.746	27.6098	27.5748	27.4054	27.3202	27.2954	27.4134	27.2083	27.584	27.3093	0.140088	0.0843684	0.274724	1.20976	0.020593
Tb927.3.5130	Exonuclease, putative	0	2	20.8278	20.526	20.7653	20.5563	20.7296	19.6355	19.8617	19.0387	20.6689	19.8164	0.150166	0.700865	0.852471	1.80559	0.0904645
Tb927.3.5180	Cofilin/actin depolymerizing factor, putative	4	4	29.087	28.9206	29.2948	28.6941	28.5966	28.5379	28.4892	28.2557	28.9991	28.4699	0.254539	0.149354	0.529253	1.44318	0.0166225
Tb927.3.5250	Zinc finger CCCH domain-containing protein 8	1	2	21.8653	19.9263	19.8477	20.2801	21.9707	21.916	19.886	20.2736	20.4798	21.0116	0.942564	1.08775	-0.531748	0.691716	0.488402
Tb927.3.5280	Spliceosome-associated protein 49, putative	4	4	20.8986	21.0387	20.441	21.8407	21.784	21.6713	21.3425	21.6632	21.0547	21.6152	0.582798	0.190024	-0.560508	0.678063	0.148677
Tb927.3.5310	Paraflagellar rod protein	4	4	25.577	25.5338	25.5383	25.4263	25.3319	25.2506	25.6242	25.6438	25.5188	25.4626	0.0646512	0.200791	0.0562202	1.03974	0.625069
Tb927.3.5320	UBX domain-containing protein	4	4	23.8372	23.6629	23.7901	23.8429	23.9465	24.0089	24.1733	24.047	23.7833	24.0439	0.083682	0.0956817	-0.260676	0.834697	0.00658925
Tb927.3.5330	Centaurin beta 5	3	2	21.5176	21.565	21.6753	20.7299	21.1463	20.4754	19.5896	21.7701	21.3719	20.7453	0.433097	0.934425	0.626617	1.54394	0.28714
Tb927.3.5340	Hsc70-interacting protein (Hip), putative	4	4	26.7917	26.9529	27.0191	26.8104	26.8836	27.0501	27.1651	27.1335	26.8935	27.0581	0.110441	0.126046	-0.164521	0.892225	0.0980614
Tb927.3.5350	Hypothetical protein, conserved	4	4	24.9094	24.5669	24.7148	24.5571	24.6547	24.8073	24.9477	24.7846	24.6871	24.7986	0.164878	0.120023	-0.111516	0.925615	0.319825
Tb927.3.5370	Hypothetical protein, conserved	4	4	25.8921	25.9837	25.96	25.3793	25.6376	26.2062	26.4477	26.0341	25.8038	26.0814	0.2856	0.341055	-0.277641	0.824939	0.259799
Tb927.3.5400	Serine/threonine protein kinase RIO1, putative	2	3	22.1898	20.4226	19.8631	22.2435	22.4907	22.4517	22.9243	19.2124	21.1798	21.7698	1.2191	1.71831	-0.590019	0.664334	0.597818
Tb927.3.5420	Protein transport protein Sec24	4	4	25.1357	25.1543	25.3553	25.1878	25.226	25.3584	25.1942	25.22	25.2083	25.2496	0.100366	0.0738294	-0.0413723	0.97173	0.533401
Tb927.3.5430	Hypothetical protein, conserved	4	4	24.0959	23.9663	23.9695	23.609	24.3956	24.372	24.6726	24.2055	23.9102	24.4114	0.209666	0.193599	-0.501268	0.706485	0.0127564
Tb927.3.5440	SNF2 DNA repair protein, putative	2	0	20.4827	21.4955	19.9656	21.9904	20.2874	19.9146	20.114	19.9616	20.9835	20.0694	0.924299	0.168381	0.914116	1.88441	0.141122
Tb927.3.5490	Putative intraflagellar transport protein B2	4	4	27.7828	27.5709	27.7639	27.7082	27.585	27.5779	27.717	27.5921	27.7064	27.618	0.0957696	0.0662457	0.0884482	1.06323	0.185575
Tb927.3.5500	DNA-directed RNA polymerase II subunit 3, putative	4	4	25.1521	24.9849	25.0086	25.1884	25.1458	24.9757	25.2618	25.1645	25.0835	25.137	0.10173	0.118916	-0.0534788	0.96361	0.520407
Tb927.3.5520;REV__Tb927.11.5400	26S proteasome regulatory non-ATPase subunit	4	4	28.158	27.8551	28.163	27.921	28.0625	27.9581	28.0065	27.9153	28.0243	27.9856	0.159624	0.0633692	0.0386926	1.02718	0.676065
Tb927.3.5530	Tb-292 membrane associated protein	4	4	25.8775	26.077	26.1611	26.0417	26.0415	26.1169	26.0205	26.0312	26.0393	26.0525	0.118955	0.0437561	-0.0132017	0.990891	0.845676
Tb927.3.5540	Dynein intermediate chain WDRD34, putative	4	4	26.0665	25.7581	25.8603	25.8222	25.8937	25.7443	25.9701	25.8152	25.8768	25.8558	0.133335	0.0976303	0.0209508	1.01463	0.809051
Tb927.3.5550	Intraflagellar transport protein 27	4	4	26.7466	26.7013	26.7929	26.7634	26.733	26.767	26.8743	26.7085	26.7511	26.7707	0.0382795	0.0731353	-0.0196079	0.986501	0.656753
Tb927.3.5570	Syntaxin, putative	4	3	22.2426	22.1454	22.5499	22.4005	22.4221	22.6159	19.5614	22.9363	22.3346	21.8839	0.177913	1.56281	0.45067	1.36668	0.605814
Tb927.3.5580;P32921	Tryptophanyl-tRNA synthetase	4	4	25.7845	25.5828	25.6878	25.6922	25.9102	25.7047	26.0851	25.7708	25.6868	25.8677	0.0824337	0.168332	-0.180918	0.882141	0.119846
Tb927.3.5620	Facilitates chromatin transcription complex subunit spt16	4	4	27.2395	27.3415	27.5415	27.1919	27.5295	27.6353	27.6214	27.5493	27.3286	27.5839	0.155038	0.0522825	-0.255289	0.837819	0.0398675
Tb927.3.5660	UDP-GlcNAc:alpha3-D-mannoside beta-1,2-N-acetylglucosaminyltransferase I	4	4	24.9441	25.0496	25.0605	25.0225	25.1147	24.9869	25.2452	25.4306	25.0192	25.1943	0.0525226	0.18953	-0.175158	0.88567	0.160607
Tb927.3.640	Hypothetical protein, conserved	4	4	22.9808	23.3284	22.5	23.1949	23.863	23.627	23.917	23.1484	23.001	23.6388	0.363423	0.350345	-0.637836	0.642676	0.0449064
Tb927.3.690	CMGC/RCK protein kinase, putative	4	4	23.7433	24.1884	23.7556	24.0727	23.9999	23.8258	24.2088	23.813	23.94	23.9619	0.225054	0.185374	-0.021887	0.984944	0.885755
Tb927.3.740	ZFP family member, putative	4	4	23.7767	24.0302	23.5999	23.9614	23.7689	23.8587	24.1378	23.9284	23.842	23.9235	0.193684	0.157115	-0.0814266	0.945123	0.538955
Tb927.3.760	Hypothetical protein, conserved	4	4	23.3842	23.54	23.4463	23.3314	22.8638	23.0498	22.9703	23.3433	23.4255	23.0568	0.0896441	0.205617	0.368679	1.29117	0.0292004
Tb927.3.780	Proteasome alpha 7 subunit	4	4	27.0752	27.1728	27.2896	27.1221	27.0939	27.0553	27.173	27.2659	27.1649	27.147	0.0922011	0.093182	0.0179318	1.01251	0.793578
Tb927.3.800	Vacuolar iron transporter 1, putative	3	2	22.4154	20.8617	22.4446	22.0456	21.7651	21.7664	20.0131	19.7171	21.9418	20.8154	0.74259	1.10397	1.12636	2.18308	0.148373
Tb927.3.830	Flap endonuclease-1 (FEN-1), putative	3	4	22.978	21.0271	22.3627	22.4512	22.9857	23.5995	23.7394	22.9053	22.2047	23.3075	0.830763	0.423129	-1.10275	0.465628	0.070539
Tb927.3.860	Acyl carrier protein, mitochondrial	3	3	23.6203	20.1338	23.9967	23.7295	23.3111	23.4893	23.5867	19.2402	22.8701	22.4068	1.83102	2.11415	0.463259	1.37865	0.751924
Tb927.3.880	Ankyrin repeats (3 copies), putative	3	1	20.8477	21.7062	21.5822	21.6228	20.17	20.0738	21.584	20.0975	21.4397	20.4813	0.398022	0.736286	0.95842	1.94318	0.0750209
Tb927.3.910	Tubulin gamma chain	4	4	24.9004	24.5557	24.8718	24.8942	25.0545	25.0274	25.0755	25.0665	24.8055	25.056	0.166977	0.0209066	-0.250452	0.840633	0.0565198
Tb927.3.930	Dynein heavy chain, putative	4	4	30.0503	30.1036	30.1237	30.0769	29.8332	29.9127	30.0687	29.8263	30.0886	29.9102	0.0319831	0.112677	0.178387	1.13162	0.0458089
Tb927.3.950	2OG-Fe(II) oxygenase superfamily, putative	2	1	22.2565	20.2383	22.174	20.7027	22.0941	20.4531	19.9389	19.6909	21.3429	20.5442	1.02559	1.0809	0.798638	1.73946	0.325049
Tb927.3.960	Protein transport protein Sec61 gamma subunit, putative	4	4	24.2577	24.6817	24.7005	24.8399	24.8098	24.9483	25.3617	24.7379	24.62	24.9644	0.251566	0.278861	-0.344437	0.787615	0.116821
Tb927.3.980	Hypothetical protein, conserved	4	4	24.6876	24.2936	24.6666	24.5603	24.3608	24.0388	24.4532	24.3263	24.552	24.2948	0.181071	0.178903	0.257249	1.1952	0.089752
Tb927.4.1020	Serine-palmitoyl-CoA transferase, putative	4	4	24.8756	24.8316	24.5979	24.7051	24.9441	24.6585	25.0032	24.9068	24.7526	24.8781	0.125889	0.151735	-0.125579	0.916636	0.251349
Tb927.4.1040	Hypothetical protein, conserved	4	4	23.687	23.9575	23.8356	23.8933	23.834	23.6438	23.3388	23.8844	23.8433	23.6753	0.115512	0.247074	0.168078	1.12356	0.281532
Tb927.4.1080;P50516	V-type ATPase, A subunit, putative	4	4	28.9748	28.6982	28.9834	28.8789	28.548	28.4585	28.711	28.5155	28.8838	28.5582	0.132495	0.108324	0.325611	1.2532	0.00958849
Tb927.4.1090	Endosomal integral membrane protein, putative	4	4	24.6654	24.4136	24.1876	24.5667	24.7646	24.6549	24.9353	24.8661	24.4583	24.8052	0.208099	0.122303	-0.346869	0.786289	0.0360713
Tb927.4.1140	Phosphatidylinositol 4-kinase, putative	3	2	20.7398	21.8677	21.6216	21.4227	21.5983	21.5128	19.5533	19.3971	21.4129	20.5154	0.484303	1.20332	0.897573	1.86293	0.239484
Tb927.4.1160	Hypothetical protein, conserved	1	3	22.2426	20.1505	20.0645	20.1834	22.3426	22.5362	22.3382	19.683	20.6602	21.725	1.05612	1.36447	-1.06475	0.478057	0.266036
Tb927.4.1170;Tb11.v5.0430	Ankyrin, putative;ankyrin, putative	4	4	21.8988	21.9674	21.8648	22.0521	22.2095	21.7886	22.3311	22.3281	21.9458	22.1643	0.0827125	0.256785	-0.218558	0.859424	0.187975
Tb927.4.1220	Leucine-rich repeat protein (LRRP), putative	4	4	25.0335	25.2654	25.1707	25.3418	25.0892	25.2037	25.1981	25.1714	25.2028	25.1656	0.132848	0.0528656	0.0372221	1.02614	0.630578
Tb927.4.1230	Hypothetical protein	1	2	24.1077	20.004	20.7657	20.8428	20.5261	24.2089	24.2103	18.9071	21.43	21.9631	1.82482	2.67693	-0.533027	0.691103	0.754738
Tb927.4.1250	Peroxisome biogenesis factor 1, putative	2	3	20.3986	23.3211	20.4561	23.4215	22.5201	23.1942	19.4747	22.6301	21.8993	21.9548	1.70035	1.67952	-0.0554126	0.962319	0.96452
Tb927.4.1270;D3YW60;P60122	RuvB-like DNA helicase, putative	4	4	28.5721	28.5614	28.6352	28.6728	28.7539	28.5733	28.6058	28.6934	28.6104	28.6566	0.0528391	0.0823295	-0.0461814	0.968496	0.38754
Tb927.4.1300	Amidinotransferase, putative	4	4	31.3781	31.3429	31.3963	31.3931	31.3015	31.0816	31.1721	31.2938	31.3776	31.2123	0.024476	0.105346	0.165333	1.12142	0.0481951
Tb927.4.1310	ZFP family member, putative	4	4	23.5129	23.6411	23.5394	23.2534	23.3719	23.1245	23.1344	23.1759	23.4867	23.2017	0.165078	0.115631	0.285042	1.21845	0.0338957
Tb927.4.1340;Q9QXK7	Cleavage and polyadenylation specificity factor subunit, putative	4	4	25.2622	25.1843	25.4082	25.5221	25.5709	25.6094	25.5942	25.6557	25.3442	25.6076	0.150598	0.0357849	-0.26335	0.833151	0.0360142
Tb927.4.1510	Phospholipid-translocating ATPase, putative	4	4	23.3448	22.9927	23.1993	23.039	22.9741	22.8737	23.5439	23.1504	23.1439	23.1355	0.1605	0.29533	0.00842349	1.00586	0.962115
Tb927.4.1540	NAD dependent epimerase/dehydratase family, putative	4	4	26.7265	26.6711	26.7706	26.7666	26.7781	26.7423	26.9207	26.7661	26.7337	26.8018	0.0462338	0.0806655	-0.0680588	0.953921	0.205683
Tb927.4.1610	Tripartite attachment complex 40	4	4	24.6656	24.3878	24.6116	24.5592	24.5197	24.4851	24.9146	24.4605	24.5561	24.5949	0.120255	0.214454	-0.0388932	0.973401	0.765237
Tb927.4.1630	Ribosomal RNA processing protein 6	4	4	22.8967	22.9064	23.4251	23.4242	23.4515	23.285	23.2058	23.2349	23.1631	23.2943	0.302054	0.109783	-0.131225	0.913056	0.462487
Tb927.4.1660	Mitochondrial carrier protein, putative	4	4	24.0672	23.7472	24.0616	23.8744	24.0067	23.9577	24.291	24.3804	23.9376	24.159	0.155349	0.20829	-0.221364	0.857754	0.143317
Tb927.4.1680	ZFP family member, putative	4	4	25.4934	25.5415	25.4548	25.5017	25.3365	25.3275	25.2351	25.6204	25.4979	25.3799	0.0355648	0.166792	0.117981	1.08522	0.253337
Tb927.4.1690	Retinal Maintenance, putative	4	4	23.5649	23.5299	23.4338	23.5475	23.225	23.2368	23.9283	23.5115	23.519	23.4754	0.0585901	0.3297	0.0436334	1.03071	0.810328
Tb927.4.1710	Rhodanese-like domain containing protein, putative	2	2	20.3646	21.9498	22.4364	20.6961	19.6768	20.2556	23.5099	22.8999	21.3617	21.5855	0.989624	1.90114	-0.223807	0.856303	0.84366
Tb927.4.1720	Nucleoside diphosphate kinase 3	4	4	25.6428	25.5989	25.6359	25.818	25.5924	25.5922	25.9463	25.6974	25.6739	25.7071	0.0979862	0.167004	-0.0332327	0.977228	0.745787
Tb927.4.1740	Hypothetical protein, conserved	4	4	25.739	25.6629	25.9141	25.7343	25.5177	25.4863	25.493	25.5733	25.7626	25.5176	0.106849	0.0395412	0.244992	1.18509	0.0140662
Tb927.4.1800;Tb927.4.1790;A0A087WNS0;A0A087WQK0;P27659	Ribosomal protein L3, mitochondrial, putative;ribosomal protein L3, putative	4	4	25.5226	26.1462	26.2696	25.9448	26.8916	26.8877	27.479	27.1364	25.9708	27.0987	0.327415	0.278963	-1.12788	0.457589	0.00208359
Tb927.4.1840	Carboxypeptidase-like protein	4	4	22.3071	22.2189	22.1626	22.5872	22.2596	22.6975	22.3074	22.272	22.3189	22.3841	0.188459	0.209892	-0.0651664	0.955835	0.660516
Tb927.4.1850	Hypothetical protein, conserved	4	4	25.9582	25.8806	25.8108	25.7797	26.2349	26.1961	26.0371	26.1522	25.8573	26.1551	0.0794243	0.0856076	-0.297748	0.813521	0.00225963
Tb927.4.1860	Ribosomal protein S19, putative	4	4	25.4369	26.0737	26.7376	23.8871	27.5329	26.79	26.1877	27.5717	25.5338	27.0206	1.21954	0.661563	-1.48679	0.356807	0.0894336
Tb927.4.1870	Serine/threonine-protein phosphatase 2A catalytic subunit, putative	4	4	24.2064	24.8271	24.532	24.7363	25.4411	25.2018	25.3341	25.7113	24.5754	25.4221	0.275238	0.216243	-0.84664	0.556078	0.00335134
Tb927.4.1890	Hypothetical protein, conserved	4	4	25.5027	25.6074	25.7026	25.3929	25.3837	25.4658	25.5014	25.4525	25.5514	25.4508	0.133522	0.0492789	0.100548	1.07218	0.234053
Tb927.4.1920	GPI transamidase subunit 16, putative	4	4	25.4028	25.6769	25.7823	25.5665	25.8477	25.5924	25.7871	25.9157	25.6071	25.7858	0.162229	0.139181	-0.178643	0.883533	0.146798
Tb927.4.1930;REV__Tb927.11.13360	Eukaryotic translation initiation factor 3 subunit g	4	4	26.5207	26.7445	26.4289	26.8024	26.938	26.9033	27.056	27.1857	26.6241	27.0208	0.178033	0.127935	-0.396656	0.759617	0.0131452
Tb927.4.1950	NADPH-cytochrome P450 reductase, putative	2	2	22.4119	20.4073	20.4174	22.7391	19.9792	22.571	22.5479	19.3208	21.494	21.1047	1.25602	1.70119	0.389209	1.30968	0.726487
Tb927.4.2000;A0A1B0GT54;A0A1B0GSR4;A0A1B0GRW3;Q9WTM5	RuvB-like DNA helicase, putative	4	4	28.2447	28.2581	28.3241	28.1999	28.3005	28.3359	28.4265	28.3396	28.2567	28.3506	0.0513856	0.0535384	-0.093927	0.936969	0.0446573
Tb927.4.2030	ALBA-Domain Protein	4	4	23.3269	23.2995	21.8625	22.1492	22.9779	23.0064	23.3785	23.0943	22.6595	23.1143	0.763884	0.182984	-0.454719	0.729652	0.322921
Tb927.4.2040	ALBA-Domain Protein	4	4	25.672	25.4532	25.8563	24.7364	25.956	25.0016	25.1068	26.032	25.4295	25.5241	0.490557	0.545191	-0.0946108	0.936525	0.805117
Tb927.4.2060	Flagellum attachment zone protein 8	4	4	26.5914	26.408	26.6539	26.5244	26.2756	26.2962	26.1196	26.373	26.5444	26.2661	0.105221	0.106267	0.278291	1.21276	0.00983327
Tb927.4.2070;Tb11.v5.0881	Antigenic protein, putative	4	4	27.2671	27.261	27.2403	27.0338	27.0551	26.9869	27.2502	27.1234	27.2005	27.1039	0.111751	0.112331	0.0966831	1.06931	0.268112
Tb927.4.2080	Coiled-coil and C2 domain-containing protein	4	4	28.9437	28.8264	28.8954	28.7956	28.6949	28.8524	28.8117	28.7697	28.8653	28.7822	0.0669035	0.0672678	0.0831176	1.0593	0.1303
Tb927.4.2110	Protein phosphatase 2C, putative	4	4	25.0688	24.6703	24.8106	24.9677	24.2502	24.5265	25.2008	24.5201	24.8794	24.6244	0.175253	0.40526	0.254931	1.19328	0.311249
Tb927.4.2180	60S ribosomal protein L35a, putative	4	4	23.9994	24.0542	24.541	24.6818	24.83	26.3331	27.1255	22.9962	24.3191	25.3212	0.343098	1.819	-1.0021	0.499272	0.353413
Tb927.4.2220	TPR-repeat-containing chaperone protein DNAJ, putative	4	4	22.5011	23.1244	22.8306	22.4907	22.6637	22.6329	23.1865	22.9247	22.7367	22.852	0.302847	0.258606	-0.115273	0.923208	0.584208
Tb927.4.2230	Dolichyl-P-Man:GDP-Man1GlcNAc2-PP-dolichyl alpha-1,3-mannosyltransferase, putative	4	4	22.5108	22.8469	22.9223	22.3351	22.6407	22.4225	22.6919	22.443	22.6538	22.5495	0.277703	0.136682	0.104229	1.07492	0.534566
Tb927.4.2240	Aminotransferase class IV, putative	4	4	25.3463	24.766	25.4878	24.8821	23.3412	23.2079	23.2883	23.5686	25.1205	23.3515	0.350433	0.154777	1.76905	3.40829	0.000657952
Tb927.4.2260	Centrin-1	3	4	20.2232	21.0971	21.1361	21.7077	22.2443	22.0452	22.5318	21.868	21.041	22.1723	0.612519	0.284734	-1.13131	0.456502	0.0261614
Tb927.4.2280	Hypothetical protein, conserved	4	4	23.3101	23.2031	23.6782	23.2902	23.1109	23.483	23.0476	23.3362	23.3704	23.2444	0.210389	0.201563	0.12599	1.09126	0.420413
Tb927.4.2300	Hypothetical protein, conserved	4	4	24.8963	24.6765	24.9041	24.5305	24.5262	24.3669	24.5236	24.2126	24.7519	24.4073	0.181401	0.149685	0.344555	1.26976	0.0273971
Tb927.4.2310	Asparaginyl-tRNA synthetase, putative	4	4	27.8122	27.9095	27.7351	27.9102	28.2509	28.0428	28.2502	28.2154	27.8417	28.1898	0.084706	0.0994252	-0.348086	0.785625	0.00192262
Tb927.4.2340	Hypothetical protein, conserved	1	2	22.3291	20.6315	20.3345	20.223	22.3884	21.685	20.1764	20.0596	20.8795	21.0773	0.98163	1.14537	-0.197805	0.871876	0.802093
Tb927.4.2350	Twinfilin	4	4	24.2331	24.1148	24.3562	24.2309	24.0112	24.0327	24.1368	24.2878	24.2338	24.1171	0.0985784	0.126301	0.116626	1.0842	0.198512
Tb927.4.2370	Hypothetical protein, conserved	4	4	23.7598	23.4532	23.4704	23.1397	23.0116	22.895	22.8866	22.5763	23.4558	22.8424	0.253333	0.186344	0.613411	1.52987	0.00942201
Tb927.4.2380	Sarcoplasmic reticulum glycoprotein, putative	4	4	23.4585	23.3392	23.4917	23.3295	23.0916	23.1453	22.9217	23.0423	23.4047	23.0502	0.0824722	0.0954454	0.354498	1.27854	0.00145306
Tb927.4.2430	Endonuclease/Exonuclease/phosphatase family, putative	2	4	22.3615	20.1716	20.2783	23.0948	22.6068	22.4618	23.039	22.5444	21.4765	22.663	1.47653	0.257612	-1.18644	0.439384	0.206369
Tb927.4.2450	Thioredoxin, putative	4	4	28.9075	29.1216	29.0355	29.1988	30.1268	29.8059	30.0528	30.0677	29.0659	30.0133	0.124883	0.141936	-0.947419	0.518559	6.31717e-05
Tb927.4.2530	Hypothetical protein, conserved	4	4	27.7316	27.7583	27.3707	27.8618	28.0833	28.1888	28.2555	27.8241	27.6806	28.0879	0.214111	0.189638	-0.407302	0.754032	0.0297266
Tb927.4.2600;Tb11.v5.0630	Hypothetical protein, conserved	4	4	25.1834	25.217	25.0959	25.0062	24.9458	24.9889	25.1888	25.0574	25.1256	25.0452	0.0945735	0.106153	0.0804115	1.05732	0.301696
Tb927.4.2670	Pyroglutamyl-peptidase I, putative	3	0	21.7102	21.4392	20.0198	21.7326	19.8707	19.8653	19.8878	19.0703	21.2255	19.6735	0.814748	0.402276	1.55196	2.93214	0.0233019
Tb927.4.2740	P25-alpha, putative	4	4	29.7579	29.7989	29.7821	29.7425	29.7809	29.9452	29.8745	29.5528	29.7703	29.7883	0.0250171	0.170838	-0.0179929	0.987606	0.847738
Tb927.4.2750	Hypothetical protein, conserved	4	3	23.9879	23.9125	24.115	23.9174	23.9866	23.8683	24.3369	19.4268	23.9832	22.9046	0.0943566	2.3271	1.07858	2.11196	0.422447
Tb927.4.2760	Protein of unknown function (DUF3808), putative	4	4	25.4422	25.2156	25.5642	25.1027	25.7791	25.5222	25.5517	25.5687	25.3312	25.6054	0.209946	0.11736	-0.274253	0.826879	0.074768
Tb927.4.2840	Hypothetical protein, conserved	4	4	24.4803	24.562	24.5802	24.3965	24.3108	24.5243	24.567	24.2589	24.5047	24.4153	0.0842356	0.153041	0.0894729	1.06398	0.355821
Tb927.4.2850	Hypothetical protein, conserved	3	3	22.6125	20.1339	22.5193	22.6451	22.1796	22.7667	19.9295	22.5079	21.9777	21.8459	1.23037	1.30003	0.131756	1.09563	0.887796
Tb927.4.2880	Nucleoporin NUP225	4	4	25.0998	25.2701	25.1661	25.1318	25.3205	25.1097	25.6184	25.2639	25.167	25.3281	0.0739132	0.21304	-0.16118	0.894293	0.23132
Tb927.4.2890	Hypothetical protein, conserved	2	1	22.5711	20.0514	20.6414	22.3242	22.0254	20.1487	19.5202	19.9778	21.397	20.418	1.24095	1.10394	0.979016	1.97112	0.283646
Tb927.4.2920	Hypothetical protein, conserved	2	1	20.2673	21.9069	22.7763	20.2695	20.7346	19.4275	19.6741	21.771	21.305	20.4018	1.24846	1.07462	0.903199	1.87021	0.315751
Tb927.4.3040	Enriched in surface-labeled proteome protein 11	4	2	22.5815	22.8374	23.1394	22.9521	22.7528	22.707	19.6971	20.1857	22.8776	21.3356	0.233353	1.62238	1.54198	2.91194	0.152795
Tb927.4.3060	Hypothetical protein, conserved	0	2	20.4608	20.4816	20.6763	20.8046	20.75	20.8331	24.8227	23.8821	20.6058	22.572	0.164274	2.0917	-1.96613	0.255939	0.15648
Tb927.4.3130	Spef1	4	4	23.1395	23.2009	23.0813	23.2165	23.1888	23.3281	23.4434	23.2853	23.1595	23.3114	0.0618686	0.105561	-0.151872	0.900082	0.0572506
Tb927.4.3140	Ribosome maturation protein SDO1	4	4	23.1996	23.0424	23.2842	22.7404	22.8049	23.2002	23.6187	23.8556	23.0667	23.3699	0.239444	0.463969	-0.303183	0.810462	0.303459
Tb927.4.3150	Hypothetical protein, conserved	2	1	21.298	20.3867	20.1918	21.305	20.1621	20.0941	19.5532	21.4119	20.7954	20.3053	0.589805	0.786429	0.490026	1.40447	0.360141
Tb927.4.3160	Dihydroxyacetone phosphate acyltransferase, putative	3	2	20.5139	20.5645	21.0029	20.7064	21.306	20.4734	19.6291	19.6848	20.6969	20.2733	0.219667	0.789054	0.42359	1.34126	0.367744
Tb927.4.3180	Hypothetical protein, conserved	3	0	20.5822	22.9842	22.9422	22.6579	20.3864	19.8075	20.1546	19.5265	22.2916	19.9688	1.14878	0.378845	2.32288	5.0033	0.0219108
Tb927.4.330	Hypothetical protein, conserved	2	1	20.2959	21.8596	20.3799	22.3894	19.8695	19.5171	19.848	21.6488	21.2312	20.2209	1.05449	0.965533	1.01033	2.01437	0.207657
Tb927.4.3300	Mitochondrial ATP-dependent zinc metallopeptidase, putative	4	4	22.7208	22.4341	22.4323	22.477	22.5993	22.3622	22.8769	22.4099	22.516	22.5621	0.13808	0.233527	-0.0460289	0.968599	0.748507
Tb927.4.3310	TPR repeat/SET domain containing protein, putative	4	4	22.9306	22.285	22.6663	23.013	22.7682	22.508	22.4951	22.7657	22.7237	22.6343	0.327742	0.153315	0.0894524	1.06397	0.645451
Tb927.4.3320	Uracil phosphoribosyltransferase, putative	4	4	26.8697	26.8341	26.9273	27.0901	26.7078	26.4909	26.923	26.7789	26.9303	26.7252	0.113243	0.180006	0.205164	1.15282	0.110961
Tb927.4.3350	Carnosine N-methyltransferase, putative	4	4	24.3469	24.2129	24.214	24.4868	23.9293	24.0905	24.137	24.2996	24.3151	24.1141	0.130596	0.152344	0.201069	1.14955	0.0930146
Tb927.4.3360	Hypothetical protein, conserved	2	0	20.8207	20.7268	20.8142	21.0851	20.0709	20.4311	19.5834	19.5302	20.8617	19.9039	0.154986	0.427485	0.957805	1.94235	0.0153062
Tb927.4.3370	Hypothetical protein, conserved	2	4	22.4096	20.4298	20.1968	22.5224	23.271	23.7007	23.8477	23.5971	21.3896	23.6041	1.24734	0.244722	-2.21447	0.215465	0.0355432
Tb927.4.3380	Myosin IB heavy chain, putative	4	4	24.9545	24.8366	25.2351	24.9648	25.0565	25.0344	25.1297	24.8642	24.9977	25.0212	0.168586	0.112332	-0.0234845	0.983854	0.825462
Tb927.4.3400	Hypothetical protein, conserved	4	4	23.7764	23.5612	23.5252	23.9936	24.1595	24.1165	24.6287	24.2081	23.7141	24.2782	0.216862	0.236625	-0.56414	0.676359	0.0127479
Tb927.5.1610;Tb927.4.3550	60S ribosomal protein L13a, putative;60S ribosomal protein L13a, putative	2	4	20.6806	24.129	20.073	23.0228	24.7694	24.8449	24.5228	24.3673	21.9764	24.6261	1.91756	0.220635	-2.64976	0.159347	0.068969
Tb927.4.3560;Tb927.4.3610	Protein phoshatase 1, putative;protein phosphatase 1, putative	4	4	23.2325	23.0695	22.9476	23.075	23.3839	22.9242	23.2663	23.0443	23.0811	23.1547	0.11679	0.20843	-0.0735158	0.950319	0.566772
Tb927.4.3590;Tb927.4.3570	Translation elongation factor 1-beta, putative;translation elongation factor 1-beta, putative	4	4	30.2822	30.4792	30.4257	30.6161	30.6785	30.4562	30.6066	30.609	30.4508	30.5876	0.138058	0.0937112	-0.136775	0.90955	0.158943
Tb927.4.360	1,2-Dihydroxy-3-keto-5-methylthiopentene dioxygenase, putative	4	4	26.412	26.1689	26.2858	26.144	26.4064	26.548	26.4178	26.1426	26.2527	26.3787	0.122883	0.169984	-0.126001	0.916368	0.279063
Tb927.4.3620	Serine threonine-protein phosphatase PP1, putative	1	3	20.2777	23.2389	20.108	20.4741	20.7127	23.1251	24.0746	23.4704	21.0246	22.8457	1.48373	1.47515	-1.82105	0.283014	0.132373
Tb927.4.3640;Tb927.4.3630	Serine threonine-protein phosphatase PP1, putative;serine threonine-protein phosphatase PP1, putative	4	4	24.1842	23.9364	24.0777	24.0297	23.9199	23.9322	24.3435	24.0733	24.057	24.0672	0.1031	0.196914	-0.0102477	0.992922	0.930469
Tb927.4.3680	Protein phosphatase 2C, putative	2	0	20.7635	20.5108	21.4216	21.541	20.8696	19.8557	19.6011	19.4657	21.0592	19.9481	0.500518	0.635302	1.11118	2.16023	0.0352798
Tb927.4.3740;REV__Q9CQ26	Flagellar attachment zone protein 1	4	4	29.4671	29.4169	29.4081	29.2888	29.1543	29.0985	29.1692	29.2051	29.3952	29.1568	0.0755519	0.0442828	0.238441	1.17972	0.00312693
Tb927.4.3790	Ubiquitin carboxyl-terminal hydrolase, putative	4	4	26.3646	26.3907	26.3863	26.29	26.312	26.4379	26.567	26.4643	26.3579	26.4453	0.0466556	0.104879	-0.0873715	0.941236	0.200182
Tb927.4.380	WD domain, G-beta repeat, putative	4	4	25.2607	25.3852	25.3511	25.546	25.3276	25.7159	25.4107	25.4406	25.3857	25.4737	0.119032	0.168376	-0.0879771	0.940841	0.429708
Tb927.4.3810;Q8CFI7	DNA-directed RNA polymerase II subunit 2, putative	4	4	26.2236	26.3111	26.3723	26.2582	26.4641	26.3843	26.5199	26.3003	26.2913	26.4172	0.0648871	0.0957243	-0.125877	0.916447	0.0785699
Tb927.4.3840	Nucleolar protein, putative	1	3	20.3461	22.3812	20.1868	19.8923	23.3218	23.5564	19.704	23.3269	20.7016	22.4773	1.13538	1.85207	-1.77569	0.292054	0.163304
Tb927.4.3850	NLE (NUC135) domain/WD domain, G-beta repeat, putative	3	3	20.6686	23.5055	23.6783	23.6277	23.5842	23.5502	23.5653	19.9217	22.87	22.6553	1.46941	1.82251	0.214704	1.16047	0.860771
Tb927.4.3890	ATP-dependent RNA helicase, putative	4	4	25.7537	26.1315	25.9467	26.0135	26.1857	26.1456	26.2593	26.1844	25.9613	26.1937	0.158128	0.047505	-0.232415	0.851209	0.0553726
Tb927.4.400	Double RNA binding domain protein 7	2	1	20.5366	20.8907	23.2866	23.1757	20.6375	19.8983	23.0081	18.7856	21.9724	20.5824	1.46135	1.78734	1.39	2.62079	0.275579
Tb927.4.4020;Tb927.8.7670;Tb927.8.7650;Tb927.8.7640;Tb927.8.7630;Tb927.8.7620;Tb927.8.7610;Tb927.8.7600;Tb927.4.4010;Tb927.4.4000;Tb927.4.3990;Tb927.8.7700;Tb927.8.7680	Amino acid transporter, putative;amino acid transporter, putative;amino acid transporter, putative;amino acid transporter 1, putative;amino acid transporter 1, putative;amino acid transporter 1, putative;amino acid transporter 1, putative;amino acid transp	3	2	26.6788	20.4787	26.606	25.2614	25.8989	20.436	19.5401	24.6052	24.7562	22.6201	2.9252	3.10636	2.13616	4.39592	0.355481
Tb927.4.4040	Hypothetical protein, conserved	4	4	25.1538	25.0585	25.1061	25.5984	25.583	25.4615	25.6583	25.6065	25.2292	25.5773	0.249206	0.0833688	-0.34814	0.785596	0.0624514
Tb927.4.410;Q9JKY0	CAF 40	4	4	26.8351	26.8014	26.6103	26.6095	26.8252	26.7253	26.8915	26.7323	26.7141	26.7936	0.121069	0.0795519	-0.0794821	0.946397	0.320842
Tb927.4.4110	Hypothetical protein, conserved	3	3	23.1253	20.2692	22.9103	22.9226	22.5932	22.4536	22.6782	19.1563	22.3069	21.7203	1.36203	1.71188	0.586532	1.50163	0.612026
Tb927.4.4210	ATP-dependent zinc metalloprotease AFG3-like, putative	4	4	22.8893	22.541	22.6791	22.4197	22.8782	22.8655	22.9321	22.3092	22.6323	22.7462	0.201457	0.292806	-0.113944	0.924058	0.548003
Tb927.4.4280;Tb927.4.4260;Tb927.4.4240	Hypothetical protein, conserved;hypothetical protein, conserved;hypothetical protein, conserved	2	2	26.8491	20.5205	20.6313	26.4157	20.0388	26.1977	26.988	19.1642	23.6042	23.0972	3.50149	4.06505	0.506985	1.42108	0.856463
Tb927.4.430	Proteasome beta 7 subunit	4	4	26.4175	26.2206	26.4136	26.3602	26.2239	26.0472	26.4959	26.3298	26.353	26.2742	0.092042	0.188232	0.0787651	1.05611	0.490741
Tb927.4.4310	Nucleoporin NUP64	4	4	24.9815	24.942	25.0388	25.0953	25.162	25.1479	25.0647	25.155	25.0144	25.1324	0.0670175	0.0454991	-0.118036	0.921441	0.031144
Tb927.4.4340	Domain of unknown function (DUF4498), putative	4	3	21.7031	22.0519	21.8387	21.8362	21.7978	21.8629	19.6879	21.8809	21.8575	21.3074	0.144272	1.08024	0.550077	1.46416	0.384781
Tb927.4.4360	Monoglyceride lipase, putative	4	4	23.7565	23.8093	23.9645	23.8917	23.5866	23.5602	23.5101	23.6809	23.8555	23.5845	0.0914884	0.0716773	0.271047	1.20668	0.00398787
Tb927.8.7980;Tb927.4.4380	Pyrophosphate-energized vacuolar membrane proton pump 2, putative;Pyrophosphate-energized vacuolar membrane proton pump 1	4	4	27.6703	27.5699	27.6687	27.4263	27.532	27.3806	27.5213	27.5678	27.5838	27.5004	0.115034	0.082309	0.0833726	1.05949	0.287489
Tb927.4.4490	Multidrug resistance protein E	4	4	24.0265	24.1105	24.3867	23.3653	24.5556	24.3918	24.7287	24.5677	23.9722	24.5609	0.432879	0.137651	-0.588688	0.664948	0.0672743
Tb927.4.450	Coatomer alpha subunit, putative	4	4	27.7183	27.7169	28.0061	27.8868	27.9976	27.954	27.9115	28.1127	27.832	27.9939	0.140826	0.0865954	-0.161925	0.893832	0.10761
Tb927.4.4540	Zinc finger domain, LSD1 subclass, putative	3	0	21.0185	22.327	22.5302	22.6648	19.9922	19.8823	19.8759	19.6485	22.1351	19.8497	0.757247	0.144372	2.28539	4.87496	0.00784479
Tb927.4.4550	Hypothetical protein, conserved	3	4	22.5695	22.3123	20.8244	22.498	23.8177	23.8631	24.0552	23.931	22.0511	23.9167	0.824891	0.103355	-1.86569	0.274392	0.0193154
Tb927.4.4580	Hypothetical protein, conserved	0	4	20.3272	21.0573	20.3665	20.5113	23.3302	23.7079	23.7503	23.1391	20.5656	23.4819	0.337251	0.296452	-2.91627	0.132469	1.45184e-05
Tb927.4.4650	Diphthine synthase, putative	4	4	23.5107	23.4371	23.6199	23.5972	24.0126	24.0682	23.9153	23.7697	23.5412	23.9414	0.0838468	0.130755	-0.400228	0.757739	0.00338467
Tb927.4.4660	Protein of unknown function DUF84, putative	4	4	24.0908	24.2768	24.0781	24.4696	24.0516	24.2151	24.2905	24.1028	24.2288	24.165	0.184448	0.108017	0.0638191	1.04523	0.57724
Tb927.4.4670	MYND finger, putative	4	4	24.5845	24.5937	24.5408	24.6471	24.7256	24.7023	25.0651	25.0174	24.5915	24.8776	0.0436422	0.190191	-0.28607	0.820133	0.0538539
Tb927.4.4690	Hypothetical protein, conserved	4	4	25.8745	25.8619	26.052	25.7872	25.6302	25.6237	26.0846	25.7822	25.8939	25.7802	0.112226	0.215762	0.113715	1.08201	0.397004
Tb927.4.470	SnoRNP protein GAR1, putative	3	1	20.318	22.9769	23.4621	22.5157	23.6885	19.3498	19.7947	19.2743	22.3182	20.5268	1.38833	2.12026	1.79137	3.46143	0.214715
Tb927.4.4700	Hypothetical protein, conserved	4	4	26.4472	26.3585	26.2519	26.3626	26.0674	26.1276	26.2975	26.3267	26.355	26.2048	0.0800154	0.12686	0.150216	1.10974	0.100858
Tb927.8.7740;Tb927.4.4730	Amino acid transporter, putative;amino acid transporter, putative	2	0	20.6581	21.5382	21.2847	20.4881	19.6906	20.0831	20.0452	19.406	20.9923	19.8062	0.499837	0.320085	1.18606	2.27531	0.00992681
Tb927.4.4740	Sphingosine N-acyltransferase, putative	4	4	23.3732	22.7526	23.1559	23.0908	23.1794	22.9503	23.4648	22.9489	23.0931	23.1358	0.257113	0.244594	-0.0426914	0.970842	0.817893
Tb927.4.4850;Tb927.4.4830;Tb927.4.4870;Tb11.v5.0541	Amino acid transporter, putative;amino acid transporter, putative;amino acid transporter, putative;amino acid transporter, putative	4	4	24.4125	24.8331	25.3461	25.002	25.8121	26.4975	26.5581	25.8842	24.8984	26.188	0.387971	0.394283	-1.28955	0.409079	0.00346063
Tb927.4.4910	3,2-trans-enoyl-CoA isomerase, mitochondrial precursor, putative	4	4	24.1487	23.6518	23.9053	24.1923	24.1469	24.1181	24.3288	23.6936	23.9745	24.0719	0.24945	0.268859	-0.0973316	0.93476	0.614744
Tb927.4.4950;Tb927.8.7470	Hypothetical protein, conserved;hypothetical protein, conserved	1	3	20.4931	23.327	20.2855	20.4562	22.7611	23.2559	22.9523	19.4161	21.1405	22.0964	1.46052	1.79839	-0.955895	0.515522	0.442095
Tb927.4.5000;Tb927.8.7420;Tb11.v5.0696	TerD domain containing protein, putative;TerD domain containing protein, putative	4	4	24.8277	24.6281	24.8714	24.6322	24.5378	24.5123	24.3592	24.7207	24.7398	24.5325	0.127951	0.148195	0.207321	1.15454	0.0795007
Tb927.4.5010	Calreticulin, putative	3	3	25.0743	24.9252	20.1311	25.7182	25.1619	25.8625	26.4402	19.5075	23.9622	24.243	2.57716	3.19998	-0.280833	0.823115	0.895936
Tb927.8.7390;Tb927.4.5030	Protein phosphatase 1;protein phosphatase 1	4	4	23.6601	23.8085	23.5963	23.7754	23.589	23.8378	23.6937	24.016	23.7101	23.7841	0.0989895	0.185194	-0.0740359	0.949977	0.514914
Tb927.4.5040	Dihydrolipoamide dehydrogenase, putative	3	3	20.7727	21.372	21.7572	21.2187	20.9256	21.0752	21.1928	19.4188	21.2801	20.6531	0.40714	0.830095	0.627041	1.54439	0.240904
Tb927.4.5110	Kinetoplastid kinetochore protein 8	4	1	22.3715	22.0121	21.942	21.8893	19.8288	22.3508	19.5719	19.8594	22.0537	20.4027	0.217723	1.30514	1.65103	3.14057	0.0836074
Tb927.4.5130;CON__Q2KIG3;Q9JHH6	KH domain/Domain of unknown function (DUF1771)/Smr domain containing protein, putative	4	4	22.6877	22.5359	22.4671	22.4573	22.3315	22.16	22.7881	22.2045	22.537	22.371	0.106389	0.287373	0.166003	1.12195	0.342404
Tb927.4.5180;Tb927.8.7220	Tousled-like kinase I;tousled-like kinase II	4	1	22.0475	21.7689	21.5326	21.6313	22.4197	20.037	19.6163	19.9916	21.7451	20.5162	0.223674	1.28296	1.22889	2.34387	0.150287
Tb927.4.5200	Nucleoporin NUP62	4	4	24.7164	24.6066	24.8241	24.4495	24.7564	24.6199	24.7092	25.1098	24.6492	24.7988	0.160019	0.214916	-0.149673	0.901455	0.309975
Tb927.4.5220	Hypothetical protein	1	2	20.5126	20.3729	20.6555	21.1749	21.8326	20.7179	19.5498	21.4429	20.679	20.8858	0.350203	1.00328	-0.206851	0.866426	0.718291
Tb927.4.5310;Tb927.8.7110	Repressor of differentiation kinase 2	4	4	26.6241	26.2935	26.6027	26.4891	26.2046	26.0359	26.2948	26.1501	26.5023	26.1714	0.151315	0.108252	0.330987	1.25787	0.014125
Tb927.8.6940;Tb927.4.5380	Hypothetical protein, conserved;hypothetical protein, conserved	4	4	25.3043	25.4362	25.3965	25.4913	25.1447	25.2726	25.6039	25.4801	25.4071	25.3753	0.0787531	0.205729	0.0317477	1.02225	0.787973
Tb927.4.560	Cytoplasmic dynein 2 heavy chain (DYNC2H1), putative	4	4	29.1915	29.1036	29.1877	29.0577	28.9262	28.9743	29.0622	28.9647	29.1351	28.9819	0.0656558	0.0574665	0.15325	1.11207	0.0129944
Tb927.4.590	PQQ-like domain/Protein of unknown function (DUF1620), putative	4	4	26.4851	26.7345	26.7667	26.7516	26.9513	26.8096	26.9489	26.8517	26.6845	26.8904	0.133559	0.0710896	-0.205867	0.867017	0.0458261
Tb927.4.600	Alpha/beta hydrolase family, putative	4	4	24.6354	24.5475	24.8444	24.6718	24.4389	24.4198	24.4277	24.4037	24.6748	24.4225	0.124541	0.0148166	0.252246	1.19106	0.0261909
Tb927.4.620	Hypothetical protein, conserved	4	4	22.7848	22.7831	23.2455	22.7088	22.7025	22.9889	23.1096	22.6709	22.8805	22.868	0.245842	0.215424	0.0125786	1.00876	0.941197
Tb927.4.640	GRIP domain containing protein, putative	3	4	22.8507	20.8568	22.9975	22.6861	22.5854	22.721	23.5	22.6897	22.3478	22.874	1.00207	0.421307	-0.526237	0.694364	0.387408
Tb927.4.660	Hypothetical protein, conserved	4	4	22.4924	22.8082	23.275	22.1682	24.3992	22.8977	23.2178	23.0614	22.6859	23.394	0.471673	0.68273	-0.708079	0.612135	0.144946
Tb927.4.690	Geranylgeranyl transferase type II beta subunit, putative	4	4	22.4727	22.4938	22.5533	22.4095	22.5172	22.233	22.2737	22.4309	22.4823	22.3637	0.0593326	0.133254	0.118623	1.0857	0.176693
Tb927.4.750	50S ribosomal protein L7Ae, putative	4	4	24.837	24.7172	24.9355	24.9651	24.8153	25.3054	24.4897	25.0898	24.8637	24.925	0.111999	0.352788	-0.0613339	0.958378	0.758722
Tb927.4.760;REV__Q8CIV3	AP-1 adapter complex gamma subunit, putative	4	4	28.2274	27.9295	28.2017	28.1488	27.9385	28.0279	27.9099	27.842	28.1269	27.9296	0.135559	0.0770458	0.19729	1.14654	0.054962
Tb927.4.800	Target of rapamycin kinase 3, putative	4	4	22.2391	22.3749	22.4453	22.3668	22.4457	22.5239	22.9316	22.2529	22.3565	22.5385	0.085869	0.285755	-0.181966	0.881501	0.297606
Tb927.4.860	Hypothetical protein, conserved	2	1	20.6243	21.7192	20.4248	21.7138	21.8449	19.5895	20.2329	19.8269	21.1205	20.3736	0.692956	1.01624	0.74694	1.67823	0.275928
Tb927.4.870;F7ABZ6;D3YYQ8	Dynein heavy chain, putative	4	4	27.7368	27.8056	27.8333	27.8184	27.5477	27.7245	27.6944	27.7138	27.7985	27.6701	0.0426799	0.0825249	0.128415	1.09309	0.0444708
Tb927.4.890	Small nuclear ribonucleoprotein sm d3	4	4	23.1768	23.2788	23.5906	22.9644	23.0855	23.1656	22.9163	22.7996	23.2527	22.9918	0.260577	0.164928	0.260901	1.19823	0.150598
Tb927.4.920	TPR repeat, putative	4	4	25.1289	25.1182	25.0391	25.2396	25.2908	25.2671	25.6307	25.2866	25.1315	25.3688	0.0824862	0.174909	-0.237345	0.848305	0.0660944
Tb927.4.960	WD domain, G-beta repeat, putative	4	3	22.2062	22.4898	22.4725	22.2253	21.9219	22.0139	21.9313	19.6672	22.3484	21.3836	0.153596	1.14501	0.964871	1.95189	0.190267
Tb927.5.1000	Ubiquitin-conjugating enzyme E2, putative	4	4	27.9027	27.9713	28.1946	28.1272	27.9517	28.023	28.1003	27.9573	28.0489	28.0081	0.135118	0.0695047	0.040877	1.02874	0.616157
Tb927.5.1090;Q9D0R2	Threonyl-tRNA synthetase, putative	4	4	28.5834	28.498	28.5638	28.6422	28.504	28.5151	28.6162	28.497	28.5719	28.5331	0.0594755	0.0559326	0.0387701	1.02724	0.379049
Tb927.5.1100	Peroxisome targeting signal 1 receptor	4	4	24.9906	24.8747	24.9117	24.849	24.7035	24.5039	24.6416	24.4516	24.9065	24.5751	0.0616735	0.117237	0.331364	1.2582	0.00532734
Tb927.5.1120	Phage tail fibre repeat, putative	4	4	21.9939	22.4105	22.6712	22.4441	22.7902	23.2802	23.0079	22.683	22.3799	22.9403	0.282198	0.26386	-0.560433	0.678099	0.0274307
Tb927.5.1130	Hypothetical protein, conserved	2	2	22.7781	20.5806	20.2952	22.0171	22.6919	22.2177	19.7117	19.2193	21.4177	20.9601	1.17908	1.74832	0.457603	1.37326	0.681511
Tb927.5.1140	Choline/ethanolamine kinase	4	4	25.4504	25.0721	25.5326	25.2172	25.2726	25.0644	25.2108	25.3712	25.3181	25.2297	0.211526	0.128532	0.0883338	1.06314	0.507605
Tb927.5.1150	RNA helicase Prp43	3	1	20.4925	20.8231	20.9679	20.6996	21.2726	19.7657	19.5014	20.1415	20.7458	20.1703	0.201333	0.78042	0.575468	1.49016	0.238383
Tb927.5.1160	Degradation arginine-rich protein for mis-folding, putative	4	4	27.7684	27.7864	27.656	28.0402	28.0615	27.9781	28.2778	27.9834	27.8128	28.0752	0.162259	0.140347	-0.262446	0.833673	0.0508549
Tb927.5.120	Expression site-associated gene 9 (ESAG9) protein, putative	4	4	21.7465	21.6371	22.0588	21.7636	21.3669	21.5666	21.6026	21.2456	21.8015	21.4454	0.180427	0.168811	0.3561	1.27996	0.0281091
Tb927.5.1210	Short-chain dehydrogenase, putative	4	4	27.7499	28.3899	28.2981	28.1367	28.9443	28.8074	29.1903	28.6318	28.1436	28.8934	0.282602	0.23564	-0.749788	0.594691	0.00698908
Tb927.5.1250	GAF domain/TIP41-like family, putative	4	4	23.6974	23.0172	23.5262	23.5869	23.1395	23.2928	23.0392	23.0177	23.4569	23.1223	0.301616	0.125427	0.334632	1.26106	0.109706
Tb927.5.1260;Q3TWI9	Sulfate transporter N-terminal domain with GLY motif/Sulfate transporter family, putative	4	4	26.4843	26.5019	26.3503	26.4794	26.4005	26.268	26.51	26.5001	26.454	26.4196	0.0697822	0.112569	0.034341	1.02409	0.626142
Tb927.5.1270	Acidic leucine-rich nuclear phosphoprotein 32 family member	2	3	23.2216	20.6118	20.2393	23.139	23.6096	24.2221	24.1511	19.299	21.8029	22.8205	1.59808	2.36351	-1.01754	0.493957	0.506007
Tb927.5.1280	Alanine racemase, putative	4	2	24.226	23.8181	23.9232	23.6625	19.7416	23.4167	23.4782	20.3812	23.9075	21.7544	0.237848	1.97244	2.15306	4.44769	0.116199
Tb927.5.1300	V-type proton ATPase subunit a, putative	4	4	27.076	26.8443	26.9277	26.9316	26.8397	26.8899	26.6845	26.8061	26.9449	26.805	0.0962261	0.0874657	0.139871	1.10181	0.0753908
Tb927.5.1320	Kinetochore interacting protein 2	4	3	22.3548	22.13	22.6901	22.167	22.1235	22.0852	19.4661	22.156	22.3355	21.4577	0.256081	1.32808	0.877746	1.8375	0.2794
Tb927.5.1360	Nucleoside 2-deoxyribosyltransferase	4	4	27.6166	27.4863	27.4885	27.3591	25.7817	26.0875	25.9455	25.6431	27.4876	25.8645	0.105131	0.19333	1.62315	3.08048	4.52834e-05
Tb927.5.1410	64 kDa invariant surface glycoprotein	4	4	23.7415	23.3909	23.5236	23.6926	23.705	23.9323	24.3141	23.7271	23.5872	23.9196	0.160744	0.282177	-0.332485	0.794168	0.0987542
Tb927.5.1460	Possible lysine decarboxylase, putative	4	4	27.6036	27.6103	27.7364	27.8392	27.8245	27.687	27.8851	28.014	27.6974	27.8526	0.112574	0.135808	-0.155292	0.897951	0.130473
Tb927.5.1470	NADH-cytochrome b5 reductase, putative	4	2	23.8811	23.8536	24.1098	23.6242	23.1216	19.7442	22.2187	19.5727	23.8672	21.1643	0.198558	1.77883	2.70287	6.51095	0.054986
Tb927.5.1520	ATP-dependent protease ATPase subunit HslU1	4	4	26.0245	25.7709	26.0186	26.0307	25.9975	26.1154	26.1496	26.1679	25.9612	26.1076	0.126906	0.0765405	-0.146446	0.903474	0.105915
Tb927.5.1580	Zinc finger CCCH domain containing protein 13	2	2	21.6213	20.0358	21.6779	20.0228	21.952	21.5929	20.1556	19.1635	20.8394	20.716	0.935766	1.29369	0.123447	1.08933	0.882662
Tb927.5.1620	Hypothetical protein, conserved	2	3	21.2844	19.9748	20.3005	21.206	21.4559	21.3283	22.0821	19.1102	20.6914	20.9941	0.653885	1.29845	-0.30269	0.810739	0.696505
Tb927.5.1630	Hypothetical protein, conserved	3	4	21.0211	23.2383	23.5254	23.2175	23.1074	22.857	23.2383	23.0032	22.7506	23.0515	1.1615	0.161453	-0.300892	0.81175	0.642008
Tb927.5.1660	Protein phosphatase 2C, putative	4	4	26.4273	26.4373	26.5052	26.4949	26.7776	26.7996	26.8559	27.078	26.4662	26.8778	0.0395473	0.137487	-0.41158	0.751799	0.0067826
Tb927.5.1670	Hypothetical protein, conserved	2	1	20.6693	20.2842	22.1686	22.114	20.563	21.4063	20.2005	19.1649	21.309	20.3337	0.974084	0.928571	0.975352	1.96612	0.197482
Tb927.5.1680	Hypothetical protein, conserved	4	4	24.7233	24.7679	24.7954	24.5545	24.7038	24.5035	24.4791	24.4964	24.7103	24.5457	0.108004	0.105862	0.164534	1.1208	0.0724888
Tb927.5.1690;Tb11.v5.0740	Hypothetical protein, conserved	4	4	25.396	25.2226	25.3704	25.2776	25.246	25.3072	25.52	25.0994	25.3166	25.2931	0.0807476	0.174561	0.0235058	1.01643	0.818308
Tb927.5.1700	Replication Factor A 28 kDa subunit, putative	4	4	26.4707	26.5662	26.6023	26.6684	26.6005	26.702	26.7352	26.5389	26.5769	26.6441	0.0825008	0.090581	-0.0672349	0.954466	0.31484
Tb927.5.1710	ATP synthase F(0) complex subunit B, mitochondrial, putative	4	4	25.2448	24.6139	25.2233	25.1371	24.5224	23.9315	23.9933	24.3215	25.0548	24.1922	0.297574	0.27887	0.862626	1.81834	0.00554962
Tb927.5.1730	Ecotin-like protein	4	4	25.7249	25.5781	25.397	25.7885	25.2966	25.2815	25.1704	25.3949	25.6221	25.2858	0.17403	0.0919305	0.336277	1.26249	0.0219005
Tb927.5.1780	Hypothetical protein, conserved	4	4	27.5894	27.5842	27.4398	27.2791	25.1049	25.0805	24.9912	24.6167	27.4731	24.9483	0.146767	0.226411	2.52475	5.75475	6.27384e-06
Tb927.5.1810;Tb927.5.1830	Lysosomal/endosomal membrane protein p67;lysosomal/endosomal membrane protein p67	4	4	28.8281	28.8215	28.9364	29.0645	28.8428	28.8125	29.033	28.9124	28.9126	28.9002	0.114093	0.0979502	0.0124679	1.00868	0.87386
Tb927.5.1820	60S acidic ribosomal protein, putative	2	4	20.4831	24.6888	19.9834	24.9535	25.1606	25.5089	25.1722	25.2104	22.5272	25.263	2.6589	0.165304	-2.73582	0.15012	0.131569
Tb927.5.1880	Inhibitor of serine peptidase (ISP), putative	4	4	26.5487	26.1641	26.3555	26.3173	26.2865	26.069	26.1504	26.0813	26.3464	26.1468	0.158211	0.0998102	0.199596	1.14838	0.0852999
Tb927.5.1900	Hypothetical protein, conserved	4	4	26.1211	26.0321	25.9719	25.9536	25.9302	26.0021	25.6007	25.9896	26.0197	25.8806	0.0754797	0.189244	0.139063	1.10119	0.245129
Tb927.5.1930	Signal peptidase subunit, putative	4	4	26.3942	26.3983	26.3363	26.5674	26.7857	26.7801	27.0514	26.5993	26.4241	26.8041	0.099678	0.186217	-0.380056	0.768408	0.018031
Tb927.5.1940	Hypothetical protein, conserved	4	3	23.0546	23.114	23.5716	23.1748	23.3886	23.276	19.6551	23.205	23.2288	22.3812	0.233781	1.81893	0.847568	1.79946	0.421502
Tb927.5.2000	Hypothetical protein	4	3	22.4421	22.8866	22.2711	23.0473	21.3793	21.387	19.6987	22.0843	22.6618	21.1373	0.365186	1.01444	1.52446	2.8768	0.0509002
Tb927.5.2060	Cell division cycle 5-like protein	4	1	21.3678	21.592	21.1522	21.483	21.6038	20.5619	19.7391	20.2437	21.3987	20.5371	0.188144	0.787686	0.861603	1.81706	0.113995
Tb927.5.2080	GMP reductase	4	4	27.1647	27.0399	27.1689	26.8954	26.5973	26.5483	26.6897	26.439	27.0672	26.5686	0.129255	0.104406	0.498668	1.41291	0.00112659
Tb927.5.2090;Tb927.7.5650;A0A1D5RLM0;A0A0R4J220;A2AM72;E9PWU7;Tb11.v5.0849;Tb927.10.15400;Q61771;O35066;O35231;Q99PW8	Kinesin, putative	4	4	26.9845	26.9207	27.0432	26.8513	27.045	27.108	27.0066	27.0381	26.9499	27.0494	0.082634	0.0424837	-0.0994997	0.933357	0.0914915
Tb927.5.2130	Lariat debranching enzyme, C-terminal domain containing protein, putative	2	0	20.7481	20.3484	21.2799	21.7757	20.0692	19.7969	20.1498	19.5916	21.038	19.9019	0.622409	0.256082	1.13614	2.19791	0.0280198
Tb927.5.2140	Regulator of nonsense transcripts 1	4	4	25.0093	24.8484	24.9352	25.1613	25.0901	24.8842	25.2832	25.0697	24.9885	25.0818	0.1326	0.16311	-0.0932461	0.937411	0.410493
Tb927.5.2250;Tb927.5.2220;Tb927.5.2190	META domain/Domain of unknown function (DUF1935), putative;META domain/Domain of unknown function (DUF1935), putative;META domain/Domain of unknown function (DUF1935), putative	4	4	27.0108	26.7759	26.8027	26.6082	26.5057	26.2339	26.3997	26.6475	26.7994	26.4467	0.16514	0.174433	0.352728	1.27697	0.026144
Tb927.5.2270;REV__Tb927.10.1510	Component of motile flagella 44	4	4	24.0014	24.0833	24.0564	24.1041	24.1248	23.9948	24.0127	24.1219	24.0613	24.0635	0.0444516	0.0694638	-0.00228228	0.998419	0.957962
Tb927.5.2290	ATP-dependent RNA helicase, putative	4	4	24.8798	24.992	25.0226	24.8985	24.9467	24.8198	25.1932	24.8928	24.9482	24.9631	0.069759	0.161974	-0.0148755	0.989742	0.874077
Tb927.5.2320	Mak10 subunit, NatC N(alpha)-terminal acetyltransferase, putative	4	4	26.138	26.0391	26.1357	26.149	26.0394	25.8611	25.966	25.9172	26.1154	25.9459	0.0512296	0.0756462	0.169505	1.12467	0.0125767
Tb927.5.2380	Hydrolase, alpha/beta fold family, putative	4	3	22.8087	23.0302	22.8712	22.7406	22.9135	23.3192	23.6037	19.5361	22.8627	22.3431	0.123758	1.89267	0.519543	1.4335	0.621635
Tb927.5.2390	Hypothetical protein, conserved	3	0	22.481	22.5422	22.21	19.9347	20.4263	19.8254	19.8103	18.9822	21.792	19.7611	1.24658	0.593212	2.0309	4.0866	0.0387705
Tb927.5.2410	Kinesin, putative	4	4	26.1229	26.1498	25.9811	26.1158	25.9466	25.9333	26.1528	26.0665	26.0924	26.0248	0.0756027	0.104294	0.0675954	1.04797	0.338082
Tb927.5.2500	Hypothetical protein, conserved	4	4	22.1906	21.4768	21.9687	21.2971	22.011	21.8241	22.1359	21.6014	21.7333	21.8931	0.416552	0.232914	-0.159777	0.895163	0.534545
Tb927.5.2520	TPR repeat, putative	1	2	20.7661	20.9408	20.0601	22.128	22.318	19.5706	19.7912	22.249	20.9738	20.9822	0.858544	1.50557	-0.00842592	0.994177	0.992636
Tb927.5.2530	RNA cytidine acetyltransferase	4	4	24.0852	24.8838	24.837	23.8958	25.3941	25.1354	25.2667	25.125	24.4254	25.2303	0.508511	0.126838	-0.804885	0.572408	0.0467074
Tb927.5.2570	Eukaryotic translation initiation factor 3 subunit b	4	4	28.6149	28.5502	28.6424	28.7381	29.0668	28.7855	29.0558	29.018	28.6364	28.9815	0.0780283	0.132359	-0.345097	0.787255	0.00689798
Tb927.5.2590	Macro domain containing protein, putative	4	3	22.2102	22.3942	22.3859	22.2127	22.1845	22.0592	19.992	22.3103	22.3008	21.6365	0.103155	1.10113	0.664284	1.58478	0.314489
Tb927.5.2620	Hypothetical protein, conserved	4	4	24.0069	23.7767	23.8598	24.1301	23.8297	23.6937	24.1441	23.718	23.9434	23.8464	0.156699	0.207156	0.0970038	1.06955	0.485351
Tb927.5.2640	Nicotinamide/nicotinic acid mononucleotide adenylyltransferase	3	3	22.1074	22.5199	20.2486	22.2294	22.1534	22.9692	23.0591	19.6433	21.7763	21.9563	1.03309	1.59487	-0.179916	0.882754	0.857059
Tb927.5.2690	Inositol-1(or 4)-monophosphatase 1, putative	2	3	21.9387	20.9979	20.5493	22.1972	21.6941	22.3279	22.4335	20.0197	21.4208	21.6188	0.776613	1.11499	-0.197991	0.871764	0.78168
Tb927.5.2700	Otubain cysteine peptidase, Clan CA, family C65, putative	4	4	23.6661	23.5672	23.3283	23.3518	23.2943	22.9882	23.0167	23.8629	23.4783	23.2905	0.165018	0.405772	0.187811	1.13903	0.439896
Tb927.5.2720	Zinc finger protein ZPR1	4	4	24.4385	24.742	24.5499	24.4476	24.5499	24.5584	24.5499	24.8387	24.5445	24.6242	0.141021	0.143047	-0.0796974	0.946256	0.457707
Tb927.5.2750	Alpha/beta hydrolase family, putative	0	2	20.8203	20.9059	20.5833	20.7472	21.2626	20.2281	21.0989	19.8567	20.7642	20.6116	0.136915	0.677801	0.152577	1.11155	0.686768
Tb927.5.2770	SET domain containing protein, putative	2	1	20.6478	24.2087	24.2434	19.8624	19.9181	19.968	20.332	24.5424	22.2406	21.1901	2.31496	2.24247	1.05045	2.07118	0.538676
Tb927.5.2780	Mitochondrial DNA polymerase beta	4	4	26.5109	26.5344	26.4009	26.4208	26.5921	26.4298	26.4956	26.5429	26.4668	26.5151	0.065748	0.0691585	-0.0483066	0.967071	0.350484
Tb927.5.2790	Mitochondrial DNA polymerase beta-PAK	4	4	21.3798	21.7254	21.6103	21.4926	22.6305	22.5599	21.8392	22.1689	21.552	22.2996	0.149045	0.368049	-0.747607	0.595591	0.0200588
Tb927.5.2820	Serine/threonine-protein kinase NEK6, putative	4	3	23.6057	23.8435	24.053	23.597	23.0733	19.8731	23.1811	23.2929	23.7748	22.3551	0.217817	1.65708	1.41966	2.67523	0.184856
Tb927.5.2850	Radial spoke protein RSP2, putative	4	4	26.4995	26.3786	26.5576	26.4877	26.5471	26.2194	26.5112	26.3257	26.4808	26.4009	0.0746997	0.15504	0.0799591	1.05699	0.4017
Tb927.5.2890	AAA domain (dynein-related subfamily)/von Willebrand factor type A domain containing protein, putative	3	2	20.6179	24.5438	23.3255	24.0585	20.3831	20.148	24.6303	24.1347	23.1364	22.324	1.7521	2.38744	0.812399	1.75613	0.604752
Tb927.5.2930	Mitochondrial ATP synthase subunit, putative	4	3	24.3518	23.7195	23.8203	24.1108	23.4819	23.2054	19.4438	23.6464	24.0006	22.4444	0.286959	2.00861	1.55623	2.94085	0.219087
Tb927.5.2940	Stress-induced protein sti1, putative	4	4	29.2642	29.4577	29.4589	29.4915	30.3407	30.4528	30.3908	30.3069	29.4181	30.3728	0.103763	0.0634712	-0.954739	0.515935	2.00043e-05
Tb927.5.2950	Repeat of unknown function (DUF1126), putative	4	4	26.2159	25.9913	26.2589	26.1338	25.9976	26.0417	26.0963	26.0791	26.1499	26.0537	0.117829	0.0437876	0.0962573	1.069	0.203816
Tb927.5.2960	Phosphoribosylpyrophosphate synthetase, putative	4	4	25.7686	25.9624	25.7588	26.0384	25.7894	26.1307	25.908	26.1514	25.882	25.9948	0.140185	0.175804	-0.112801	0.924791	0.356264
Tb927.5.300;Tb927.5.300b;Tb11.v5.0215	Thymine-7-hydroxylase, putative;2-oxoglutarate (2OG) and Fe(II)-dependent oxygenase superfamily protein, putative;iron/ascorbate oxidoreductase family protein, putative	4	4	26.5902	26.5317	26.3032	26.4936	23.1297	23.3109	22.9313	22.2251	26.4797	22.8992	0.124205	0.475441	3.58044	11.9624	0.000344357
Tb927.5.3030	Intraflagellar transport protein 121	4	4	27.1815	27.051	27.184	27.0835	26.9533	26.9444	27.0958	26.9245	27.125	26.9795	0.0679607	0.0784693	0.145541	1.10615	0.0316765
Tb927.5.3090	Hypothetical protein, conserved	3	2	22.7198	20.4544	21.9929	22.6838	21.6203	20.0735	20.0037	21.2755	21.9627	20.7433	1.05971	0.826233	1.21947	2.32861	0.122362
Tb927.5.310;Tb11.v5.0208	Invariant surface glycoprotein, putative;invariant surface glycoprotein, putative	0	3	20.0717	20.1567	20.2276	20.3016	23.2873	23.5839	23.4015	20.199	20.1894	22.6179	0.0982885	1.61721	-2.42854	0.185753	0.0572312
Tb927.5.3120	Eukaryotic translation initiation factor 2 beta subunit, putative	4	4	26.1056	26.1613	26.2827	26.054	26.4504	26.4991	26.6672	26.672	26.1509	26.5722	0.098201	0.114244	-0.421308	0.746747	0.00149688
Tb927.5.3170	Ribose-phosphate pyrophosphokinase, putative	4	4	26.8982	26.9612	27.0081	27.0526	27.2703	27.0397	27.1052	27.187	26.98	27.1505	0.0660947	0.100013	-0.170514	0.888526	0.0344698
Tb927.5.3210	Small ubiquitin-related modifier	4	2	24.7435	24.7979	24.66	24.9502	24.8624	20.2343	19.9534	24.8225	24.7879	22.4682	0.12217	2.74406	2.31972	4.99236	0.189432
Tb927.5.3220	Signal peptidase type I, putative	4	4	26.7249	26.7391	26.5202	26.5253	27.0595	26.9449	27.1973	27.078	26.6274	27.0699	0.120977	0.103328	-0.442565	0.735825	0.00154731
Tb927.5.3240	Hypothetical protein, conserved	4	4	23.5083	23.6373	23.6716	22.8476	23.4675	23.1708	23.2998	23.2351	23.4162	23.2933	0.385524	0.12751	0.12294	1.08895	0.580463
Tb927.5.3250	Hypothetical protein, conserved	4	4	22.8396	22.9702	23.4153	22.3729	23.5487	23.6195	24.0726	23.2608	22.8995	23.6254	0.428931	0.336055	-0.725923	0.60461	0.0393742
Tb927.5.3260	WD domain, G-beta repeat, putative	4	4	24.6012	24.6427	24.4666	24.458	24.6052	24.4912	24.6391	24.211	24.5421	24.4866	0.0938045	0.194358	0.0554829	1.03921	0.632287
Tb927.5.3350	Iron superoxide dismutase A, mitochondrial	4	4	24.3812	24.1617	24.8636	24.3119	23.3516	23.4977	23.8388	23.7236	24.4296	23.6029	0.303488	0.219424	0.826655	1.77357	0.00562143
Tb927.5.3390	ADG1, pseudogene	4	3	23.7069	23.7206	23.7845	23.9861	23.5863	23.4837	23.9788	19.0033	23.7995	22.513	0.128884	2.34951	1.28648	2.43932	0.353702
Tb927.5.3400	Calcium-translocating P-type ATPase	4	4	29.1941	29.2983	29.2639	29.2035	29.6071	29.5729	29.6873	29.6045	29.2399	29.6179	0.0497218	0.0488013	-0.377998	0.769505	3.63708e-05
Tb927.5.3430;Q9Z1F9	Ubiquitin-activating enzyme E1, putative	4	4	25.8322	25.3807	26.0749	25.3372	25.6528	25.5548	25.1979	25.4321	25.6563	25.4594	0.357753	0.196347	0.196873	1.14621	0.382009
Tb927.5.3450	Eukaryotic translation initiation factor eIF2A, putative	4	4	26.8576	26.7984	26.8287	26.9079	27.0348	26.8193	26.943	27.2081	26.8481	27.0013	0.0466231	0.163684	-0.153158	0.89928	0.15681
Tb927.5.3510	Structural maintenance of chromosome 3 , putative	4	4	25.0537	25.0522	24.9058	25.0713	25.1656	25.3242	25.2918	25.1561	25.0208	25.2344	0.0771416	0.0860824	-0.213672	0.862339	0.0103411
Tb927.5.3560	Vesicle-associated membrane protein, putative	4	4	26.5909	26.3561	26.831	26.4532	25.8981	25.9336	25.8934	25.8043	26.5578	25.8823	0.206026	0.055052	0.675469	1.59712	0.00528077
Tb927.5.3580	Phosphoglycerate mutase protein, putative	4	4	24.067	23.9704	24.3357	23.9898	23.5713	23.3155	23.5736	23.7089	24.0907	23.5423	0.168562	0.164349	0.548432	1.4625	0.00347626
Tb927.5.3610	Adaptor complex protein (AP) 3 delta subunit 1, putative	4	4	23.6534	24.1224	23.7031	24.1301	24.1897	24.1932	23.9323	23.956	23.9022	24.0678	0.259459	0.14314	-0.165557	0.891584	0.317971
Tb927.5.3660	Hypothetical protein, conserved	0	3	20.2754	20.8868	20.5348	20.7905	22.1993	21.8871	21.6392	19.077	20.6219	21.2006	0.274631	1.43418	-0.578755	0.669541	0.48223
Tb927.5.3710	Inositol phosphosphingolipids phospholipase C	4	4	25.4219	25.4174	25.2678	25.2529	24.5963	24.665	24.7048	24.6409	25.34	24.6517	0.092191	0.0453924	0.688232	1.61131	0.000102342
Tb927.5.3730	Hypothetical protein, conserved	4	4	23.1483	23.1727	22.2174	21.0035	22.389	23.2298	23.3262	22.3369	22.3855	22.8205	1.02305	0.530204	-0.435021	0.739683	0.487795
Tb927.5.3800;Q8C196	Glutamine hydrolysing (not ammonia-dependent) carbomoyl phosphate synthase, putative	4	4	27.7681	28.0533	28.09	28.0321	28.3989	28.3237	28.4383	28.4268	27.9859	28.3969	0.147139	0.0515499	-0.411043	0.752079	0.00753872
Tb927.5.3810	Orotidine-5-phosphate decarboxylase/orotate phosphoribosyltransferase, putative	4	4	27.9977	28.0549	27.9487	28.2347	28.3246	28.3235	28.4696	28.5311	28.059	28.4122	0.124893	0.104836	-0.353199	0.782846	0.00526727
Tb927.5.3820	Aspartate carbamoyltransferase, putative	4	4	27.1416	27.3136	27.2607	27.264	27.2307	27.1882	27.0891	26.9619	27.245	27.1175	0.0730476	0.119478	0.127507	1.0924	0.128619
Tb927.5.3830	Dihydroorotate oxidase	4	4	25.3435	25.5157	25.6219	25.7216	25.2091	25.2593	25.3499	25.4543	25.5507	25.3182	0.161705	0.107834	0.232512	1.17488	0.0599921
Tb927.5.3900	Galactose oxidase, central domain/Domain of unknown function (DUF4110), putative	2	3	22.4091	20.901	22.121	20.4924	23.007	22.9612	22.891	20.0276	21.4809	22.2217	0.928232	1.46349	-0.740801	0.598407	0.431078
Tb927.5.3920	Peroxisome biogenesis factor 6	4	4	24.1522	24.2218	24.1381	24.0492	23.5699	23.7639	24.1633	23.6446	24.1403	23.7854	0.0709443	0.264294	0.354913	1.27891	0.0705155
Tb927.5.3970	Adenylate kinase, putative	4	4	25.0602	25.0464	25.1469	25.1945	24.825	25.1172	25.3825	24.9889	25.112	25.0784	0.0707635	0.235375	0.033575	1.02355	0.799885
Tb927.5.4090	Hypothetical protein, conserved	4	4	21.7534	21.964	21.7499	21.9232	21.4977	21.6024	21.6006	21.8553	21.8476	21.639	0.112078	0.152289	0.208633	1.15559	0.0734099
Tb927.5.4100	WD domain, G-beta repeat, putative	4	3	21.5436	22.0704	21.7628	21.9876	22.7475	22.3072	19.6453	22.5019	21.8411	21.8005	0.237108	1.44801	0.0406659	1.02859	0.959115
Tb927.5.4150	Hypothetical protein, conserved	4	4	24.8898	24.7129	24.7452	24.6128	24.5676	24.4959	24.5369	24.6038	24.7402	24.5511	0.114581	0.0457912	0.189115	1.14006	0.0382937
Tb927.5.4260;Tb927.5.4250;Tb927.5.4240;Tb927.5.4230;Tb927.5.4220;Tb927.5.4210;Tb927.5.4200;Tb927.5.4190;Tb927.5.4180;Tb927.5.4170	Histone H4, putative;histone H4, putative;histone H4, putative;histone H4, putative;histone H4, putative;histone H4, putative;histone H4, putative;histone H4, putative;histone H4, putative;histone H4, putative	4	4	24.8834	28.7262	28.3388	27.2889	27.6542	27.2558	27.8324	26.283	27.3093	27.2564	1.72753	0.692195	0.0529873	1.03741	0.957361
Tb927.5.4320	Pre-mRNA polyadenylation factor FIP1	4	4	22.9097	23.6912	22.7983	23.2174	23.6445	23.0729	23.0569	23.1385	23.1541	23.2282	0.399476	0.279766	-0.0740586	0.949962	0.772766
Tb927.5.4350	Nudix hydrolase 2, putative	4	4	25.7175	25.0607	25.5753	25.2793	24.2104	24.5554	24.5795	24.5742	25.4082	24.4799	0.294922	0.179953	0.928328	1.90307	0.00307541
Tb927.5.520	Stomatin-like protein, putative	4	4	23.7029	23.8423	23.6781	23.8002	24.1237	23.9327	23.9607	24.1486	23.7559	24.0414	0.0780672	0.110453	-0.285522	0.820445	0.00701883
Tb927.5.550	V-type proton ATPase subunit D, putative	4	4	26.5845	26.4443	26.5942	26.5406	26.463	26.0165	26.2474	26.4455	26.5409	26.2931	0.0685037	0.208682	0.247784	1.18738	0.0936713
Tb927.5.570	Hypothetical protein, conserved	4	4	23.1694	22.9467	23.0818	22.9839	23.2741	23.2859	23.0592	23.2867	23.0455	23.2265	0.100338	0.111694	-0.181014	0.882083	0.052955
Tb927.5.580	Prefoldin subunit, putative	3	4	24.0437	24.1947	20.4098	24.0946	24.2848	24.5937	24.5688	24.4985	23.1857	24.4864	1.85168	0.14037	-1.30076	0.405912	0.254785
Tb927.5.590	Protein phosphatase 1, regulatory subunit, putative	4	4	23.9466	23.8587	23.8731	24.0453	23.787	23.754	23.9077	23.7753	23.9309	23.806	0.0854136	0.0691992	0.124928	1.09045	0.0652897
Tb927.5.610	Acidic phosphatase, putative	4	4	24.901	24.8774	24.96	24.9986	24.4814	24.4337	24.5814	24.8254	24.9343	24.5805	0.0552017	0.17451	0.35379	1.27791	0.022039
Tb927.5.630;Tb11.v5.0851	Acidic phosphatase, putative	4	4	27.2296	27.1	27.4289	27.1576	26.6143	26.7479	26.8668	26.7614	27.229	26.7476	0.143396	0.103556	0.481407	1.3961	0.00215873
Tb927.5.760	Cell cycle sequence binding phosphoprotein (RBP33), putative	4	4	24.2545	24.3748	24.2386	24.305	24.6409	24.5703	24.5434	25.0853	24.2932	24.71	0.0613186	0.253598	-0.416718	0.749127	0.0424749
Tb927.5.780	Hypothetical protein, conserved	4	4	24.4182	24.4322	24.6141	24.2748	24.2859	24.1987	24.2714	24.0209	24.4348	24.1942	0.139088	0.121686	0.240596	1.18148	0.0411137
Tb927.5.800;Tb927.5.790;A0A0U1RPL1;A0A0U1RPD7;A0A0U1RNW0;A0A0U1RPM8;Q6P2B2;Q99K78;A0A0U1RP94;Q8BVP5;Q8C4X2;Q8BTH8	Casein kinase I, isoform 2	4	4	28.7165	28.5088	28.7128	28.7013	28.5459	28.6695	28.6653	28.6129	28.6599	28.6234	0.10093	0.0577365	0.0364667	1.0256	0.559274
Tb927.5.890;Tb11.v5.0558	Oligosaccharyl transferase subunit, putative	4	4	26.0577	26.0425	26.0608	26.2699	26.2834	26.0629	26.53	26.1745	26.1077	26.2627	0.108397	0.199628	-0.154997	0.898134	0.234963
Tb927.5.900;Tb927.5.910;Tb11.v5.0559	Oligosaccharyl transferase subunit, putative;oligosaccharyl transferase subunit, putative;oligosaccharyl transferase subunit, putative	4	4	26.5439	26.0774	26.4162	26.7621	26.5717	26.4876	26.6209	26.6175	26.4499	26.5744	0.286438	0.0620734	-0.124535	0.917299	0.452952
Tb927.5.930;Tb11.v5.0613;Tb927.10.3650	NADH-dependent fumarate reductase;NADH-dependent fumarate reductase, putative	4	3	25.7924	22.4796	23.8777	23.6737	25.4691	25.4409	19.6476	23.5275	23.9559	23.5213	1.37089	2.73765	0.434562	1.3515	0.789332
Tb927.5.940	NADH-dependent fumarate reductase, putative	4	1	21.5336	21.6807	21.5639	21.7887	21.5019	19.3688	20.1294	20.0248	21.6417	20.2562	0.116733	0.89609	1.38553	2.61268	0.0523676
Tb927.5.950	Monothiol glutaredoxin, putative	4	4	26.4431	26.5759	26.7862	26.5639	26.6407	26.4774	26.8073	26.6352	26.5923	26.6402	0.142498	0.134739	-0.0479015	0.967342	0.642581
Tb927.5.960	Atpase family aaa domain-containing protein 1	4	4	25.4002	25.5638	25.5637	25.5715	25.5508	25.4526	25.8254	25.7766	25.5248	25.6513	0.0831709	0.178516	-0.126561	0.916013	0.264359
Tb927.5.990	Hypothetical protein, conserved	2	3	20.3866	21.1746	23.2321	23.1803	19.9721	23.7058	24.1913	23.1529	21.9934	22.7555	1.43706	1.90346	-0.76213	0.589625	0.548071
Tb927.6.1080	Hydroxyacylglutathione hydrolase, putative	4	4	25.7489	25.6245	25.7338	25.7668	24.8411	25.0603	25.0239	24.8114	25.7185	24.9342	0.064106	0.126097	0.784312	1.72227	0.000206675
Tb927.6.1090;A0A140LIZ5;P54775	Proteasome regulatory ATPase subunit 3	4	4	26.4574	26.3179	26.3972	26.3887	26.3317	26.1241	26.3092	26.3421	26.3903	26.2768	0.0571212	0.102686	0.113532	1.08187	0.114897
Tb927.6.1140	Dolichyl-P-Man:GDP-Man5GlcNAc2-PP-dolichyl alpha-1,2-mannosyltransferase, putative	4	4	23.1284	22.8823	23.0568	22.9916	23.9402	23.7188	24.5045	24.0707	23.0148	24.0586	0.104485	0.330897	-1.04377	0.485058	0.00539083
Tb927.6.1200	Polyadenylation mediator complex protein PAMC2, putative	2	1	21.6603	21.0233	21.7578	20.3262	20.5918	19.1904	21.9359	19.381	21.1919	20.2748	0.662663	1.26944	0.91713	1.88835	0.261976
Tb927.6.1280	Translation initiation factor EIF-2b alpha subunit, putative	4	4	24.0133	24.1482	23.9489	24.1374	24.0317	23.7973	23.9592	24.1124	24.0619	23.9751	0.0970775	0.134056	0.0868048	1.06202	0.338354
Tb927.6.1290	Hypothetical protein, conserved	4	4	25.1485	24.9891	25.1239	25.0077	24.9831	24.9279	25.0394	24.98	25.0673	24.9826	0.0805343	0.0455414	0.0847285	1.06049	0.129695
Tb927.6.1400;Tb927.6.1380;Tb927.6.1360;Tb927.6.1340;Tb927.6.1320	Cyclophilin-type peptidyl-prolyl cis-trans isomerase, putative;cyclophilin-type peptidyl-prolyl cis-trans isomerase, putative;cyclophilin-type peptidyl-prolyl cis-trans isomerase, putative;cyclophilin-type peptidyl-prolyl cis-trans isomerase, putative;cycl	4	4	24.3564	24.3224	24.318	24.4239	23.8934	23.9646	24.0543	24.2307	24.3552	24.0357	0.0489094	0.145723	0.319411	1.24782	0.0169664
Tb927.6.1430	Hypothetical protein, conserved	4	4	24.3898	24.4565	24.4762	24.2075	24.7503	24.7527	24.7827	24.8214	24.3825	24.7768	0.122376	0.0331968	-0.39423	0.760895	0.00553918
Tb927.6.1460	Cyclin 3	3	0	20.463	22.4797	22.4865	22.3622	20.6906	19.8138	19.6983	18.9331	21.9479	19.784	0.991543	0.719796	2.16392	4.4813	0.0143616
Tb927.6.1500	Alkyl-dihydroxyacetone phosphate synthase	4	4	24.9695	24.9422	24.8845	25.0542	24.9453	24.8936	25.273	25.0637	24.9626	25.0439	0.0706192	0.168526	-0.0813057	0.945202	0.423533
Tb927.6.1520	Aquaglyceroporin 1	3	0	23.6662	20.6045	23.6373	22.7536	20.0526	19.9606	19.7436	19.6971	22.6654	19.8635	1.43776	0.170537	2.80191	6.97365	0.0290366
Tb927.6.1530	Glutamine amidotransferase class-I, putative	4	4	24.2393	24.2181	24.4059	24.3066	24.1296	23.8535	24.1304	24.2698	24.2925	24.0958	0.0845038	0.174475	0.196656	1.14604	0.106942
Tb927.6.1570	2-hydroxy-3-oxopropionate reductase, putative	4	4	26.5274	26.4225	26.5334	26.3426	26.1683	26.017	26.0061	25.9204	26.4565	26.028	0.091433	0.10305	0.428513	1.34585	0.000841166
Tb927.6.1610	Ribosomal RNA adenine dimethylase family protein, conserved	0	2	20.2492	20.4114	20.7203	20.5861	20.5183	21.3751	21.6579	19.2283	20.4917	20.6949	0.205295	1.09118	-0.203161	0.868646	0.737191
Tb927.6.1650;Tb927.6.1640	Single strand-specific nuclease, putative;single strand-specific nuclease, putative	2	1	22.9201	20.0783	20.5681	23.9254	22.913	19.6206	19.7478	19.058	21.873	20.3349	1.84684	1.7447	1.53814	2.9042	0.271625
Tb927.6.1660	Hypothetical protein, conserved	4	4	25.8091	25.5374	25.7362	25.5175	25.4545	25.4206	25.5121	25.7106	25.6501	25.5245	0.144901	0.129713	0.125596	1.09096	0.244558
Tb927.6.1730;Tb11.v5.0892	Hypothetical protein, conserved;hypothetical protein, conserved	4	4	25.2873	25.2239	25.2847	25.3831	25.022	25.1077	25.3657	25.0305	25.2948	25.1314	0.0657996	0.160834	0.163306	1.11985	0.133769
Tb927.6.1770	Kinesin, putative	4	4	26.9736	26.8874	27.095	27.1473	27.2135	27.2036	27.3446	27.254	27.0258	27.2539	0.117534	0.0642565	-0.22813	0.853741	0.0214548
Tb927.6.1800	Protein phosphatase 2C, putative	4	4	28.1479	28.0565	28.0474	28.1474	27.7756	27.7898	28.0263	27.9542	28.0998	27.8865	0.0553506	0.123528	0.213332	1.15936	0.03265
Tb927.6.1810	Alpha/beta hydrolase family, putative	4	4	23.7302	23.6862	23.3979	23.5015	23.3995	23.3594	23.3237	23.524	23.579	23.4017	0.156161	0.0872083	0.177327	1.13079	0.107775
Tb927.6.1830	Cleavage stimulation factor subunit 50, putative	4	4	23.1581	22.8277	22.7507	23.3038	23.0135	22.9176	22.8975	23.3853	23.0101	23.0535	0.263785	0.226946	-0.0434173	0.970354	0.811445
Tb927.6.1870	Eukaryotic translation initiation factor 4E-4	4	4	24.8886	24.9863	24.9794	24.8442	25.3155	25.0699	25.3579	25.3481	24.9246	25.2729	0.0696925	0.136496	-0.348234	0.785545	0.00807382
Tb927.6.1880	Aspartyl-tRNA synthetase, putative	4	4	28.197	28.1826	28.1181	28.204	28.3397	28.2235	28.3738	28.3922	28.1754	28.3323	0.0392523	0.0757348	-0.156884	0.89696	0.0172384
Tb927.6.1900	Essential nuclear protein 1, putative	4	4	24.0157	24.3051	24.2878	24.2531	24.7202	24.7772	25.0201	24.8242	24.2154	24.8354	0.134896	0.130275	-0.619978	0.650681	0.000578943
Tb927.6.1920	Hypothetical protein, conserved	4	4	24.204	24.2816	24.3035	24.1748	23.7239	23.8774	23.9474	23.9247	24.241	23.8683	0.0614045	0.100602	0.372636	1.29472	0.0014983
Tb927.6.1950;Q9WTV6	N-acetyltransferase B complex (NatB) non catalytic subunit, putative	4	4	25.4374	25.4022	25.4054	25.4771	25.7655	25.7211	25.7106	25.67	25.4305	25.7168	0.0348546	0.0392399	-0.286305	0.82	3.85689e-05
Tb927.6.1980	LMBR1-like membrane protein, putative	4	2	23.9918	23.613	23.8273	23.6941	23.2711	23.8148	19.8527	19.8639	23.7815	21.7006	0.165665	2.13888	2.0809	4.23072	0.146625
Tb927.6.1990	Hypothetical protein, conserved	4	4	24.797	24.8114	24.7312	24.8042	25.2087	25.1147	25.2703	25.2077	24.786	25.2003	0.0369893	0.0641772	-0.414363	0.750351	0.000128549
Tb927.6.2000	Spliceosome-associated protein, putative	3	2	20.5846	22.3087	22.3278	22.0018	21.3995	19.4923	19.784	21.8944	21.8057	20.6425	0.827647	1.18327	1.16319	2.23953	0.164068
Tb927.6.2010	AMP-binding enzyme, putative	2	1	20.4247	20.5662	22.5475	22.5228	20.319	19.6676	20.0712	22.1531	21.5153	20.5527	1.17906	1.10019	0.962548	1.94875	0.27783
Tb927.6.2060	Histidyl-tRNA synthetase	4	4	26.966	26.8436	26.9528	26.9313	26.7572	26.6099	26.7178	26.805	26.9234	26.7225	0.0550974	0.0830871	0.200959	1.14946	0.00919287
Tb927.6.2090	Pdz domain containing protein, putative	4	4	26.7623	26.6682	26.9238	26.6619	26.4452	26.4012	26.3832	26.3562	26.754	26.3965	0.12211	0.0373909	0.35759	1.28128	0.00702324
Tb927.6.2130	Nuclear movement protein, putative	4	2	22.9678	22.6442	22.2093	23.5929	20.6738	20.4338	23.5373	23.2013	22.8535	21.9616	0.582681	1.63421	0.891958	1.85569	0.365534
Tb927.6.2140	Hypothetical protein, conserved	4	3	23.2519	23.4015	23.2931	23.4456	22.947	22.8182	20.1058	24.0543	23.348	22.4813	0.0906064	1.67808	0.866669	1.82345	0.377812
Tb927.6.2150	Cell division cycle protein 16 homolog, putative	3	2	20.9446	22.7215	22.0633	22.5268	20.6063	19.3357	21.6404	21.8469	22.064	20.8573	0.795725	1.15045	1.20669	2.30808	0.141371
Tb927.6.2170	Co-chaperone GrpE, putative	4	4	26.9583	26.8236	26.9195	26.7601	26.8198	26.9141	27.0809	26.8775	26.8654	26.9231	0.0901299	0.112148	-0.057715	0.960785	0.454343
Tb927.6.2200	DJ-1 family protein, putative	4	4	27.4122	27.1629	27.4517	27.4291	27.1886	27.1862	27.3707	27.1314	27.364	27.2192	0.13502	0.104368	0.144723	1.10552	0.143935
Tb927.6.2210	Hypothetical protein, conserved	4	4	25.413	25.4926	25.734	25.2174	25.4874	25.5422	25.5196	25.4326	25.4643	25.4954	0.21379	0.0475654	-0.0311731	0.978624	0.792863
Tb927.6.2220	Hypothetical protein, conserved	4	4	22.77	22.9858	22.7926	23.2391	22.9863	22.7653	23.1282	22.9326	22.9469	22.9531	0.217578	0.149949	-0.00624725	0.995679	0.96401
Tb927.6.2230	RGG protein	4	4	24.6126	24.2044	24.8253	23.986	24.5753	24.3681	24.3808	24.4814	24.4071	24.4514	0.381038	0.0969019	-0.0442996	0.969761	0.834637
Tb927.6.2250	Rac serine-threonine kinase, putative	4	4	25.3654	25.4879	25.549	25.2741	25.0468	25.0384	25.0492	25.4032	25.4191	25.1344	0.123195	0.179287	0.284673	1.21813	0.0445344
Tb927.6.2320;Tb927.6.2260	Hypothetical protein, conserved;hypothetical protein, conserved	4	4	24.3226	24.6885	24.5737	24.1263	24.7893	24.7408	24.7575	24.9272	24.4278	24.8037	0.252488	0.0847728	-0.375931	0.770608	0.052712
Tb927.6.2330;Tb927.6.2270	RGG protein;AdoMet dependent proline di-methyltransferase, putative	4	4	23.9509	24.0911	24.2871	24.0445	23.8945	23.8034	23.9001	23.637	24.0934	23.8088	0.141666	0.122785	0.284654	1.21812	0.0234784
Tb927.6.2280;Tb927.6.2340;Q8K409	Prefoldin subunit, putative;prefoldin subunit, putative	4	4	26.2903	26.5958	26.437	26.4639	26.4332	26.627	26.5691	26.358	26.4467	26.4968	0.125263	0.123137	-0.0500948	0.965873	0.589127
Tb927.6.2360;Tb927.6.2300	Adenosine kinase, putative;adenosine kinase, putative	4	4	28.3303	28.4074	28.4978	28.6079	28.0771	28.102	28.258	28.27	28.4608	28.1768	0.119588	0.101339	0.284063	1.21762	0.0115596
Tb927.6.2370	Ubiquitin-protein ligase, putative	1	3	20.3101	20.5627	21.5212	20.1986	21.5909	21.5748	21.8295	19.4836	20.6481	21.1197	0.60163	1.09693	-0.471559	0.721185	0.487296
Tb927.6.2420	P22 protein precursor	4	4	25.5609	25.4112	25.8011	25.6438	25.4656	25.5157	25.5084	25.2114	25.6042	25.4253	0.162776	0.144261	0.17894	1.13205	0.151701
Tb927.6.2440	Mo25-like, putative	4	4	22.9648	22.3535	22.7072	22.4958	22.3202	22.7085	22.4924	22.6707	22.6303	22.548	0.266176	0.178716	0.0823695	1.05876	0.628268
Tb927.6.2460	Ubiquitin fusion degradation protein 2, putative	4	4	25.3973	25.1079	25.3467	25.4227	25.3173	25.3814	25.3039	25.2751	25.3187	25.3194	0.144047	0.044915	-0.000779239	0.99946	0.992309
Tb927.6.2550	RNA-binding protein, putative	4	4	26.8522	26.9023	26.9439	26.9142	26.7693	26.7189	26.8167	26.7889	26.9032	26.7734	0.0382051	0.0412074	0.129717	1.09408	0.00368059
Tb927.6.2600	Protein of unknown function (DUF1077), putative	3	3	23.071	23.5545	20.6761	23.0234	23.262	23.5889	19.5958	23.4377	22.5812	22.4711	1.29255	1.9215	0.110145	1.07934	0.927737
Tb927.6.2640	Importin alpha subunit, putative	4	4	27.2031	27.0931	27.2005	27.0364	27.3016	27.3307	27.3248	27.4028	27.1333	27.34	0.0824544	0.0436854	-0.206714	0.866509	0.00845624
Tb927.6.2690	Ubiquitin carboxyl-terminal hydrolase, putative	4	4	25.8395	25.7279	25.794	25.8196	25.8966	25.6619	25.5428	25.7105	25.7952	25.703	0.048613	0.147088	0.0922663	1.06604	0.305272
Tb927.6.2700	Small nuclear ribonucleoprotein Sm-E	3	4	24.6558	25.2259	19.9268	26.6558	25.8052	25.8536	26.2029	25.6766	24.1161	25.8846	2.91679	0.224954	-1.7685	0.293515	0.312326
Tb927.6.2710	Hypothetical protein, conserved	4	2	22.0177	21.3152	21.6688	21.8883	21.9942	21.8137	19.9935	19.676	21.7225	20.8693	0.307368	1.20392	0.853173	1.80647	0.253478
Tb927.6.2720	Calcium-binding protein, putative	4	4	25.3137	24.9006	24.8224	25.1569	24.8676	24.7189	25.3617	24.6996	25.0484	24.912	0.227362	0.309051	0.136458	1.0992	0.505857
Tb927.6.2740	Pyridoxal kinase	4	4	26.5098	26.3464	26.5077	26.4167	25.8704	25.6799	25.9285	25.6917	26.4452	25.7926	0.0788625	0.12571	0.652547	1.57194	0.000301476
Tb927.6.2780	U3 small nuclear ribonucleoprotein (snRNP), putative	1	2	22.4766	20.333	20.0272	20.4249	22.8661	23.1205	20.2164	19.3901	20.8154	21.3983	1.12041	1.87532	-0.582823	0.667656	0.61693
Tb927.6.2790;REV__Tb927.6.2790	L-threonine 3-dehydrogenase, putative	4	4	29.0713	28.6676	29.0186	28.8632	28.7596	28.518	28.7791	28.7238	28.9052	28.6951	0.18137	0.120286	0.21004	1.15672	0.109117
Tb927.6.2810	ABC transporter, putative	4	1	22.2856	22.3561	21.9345	22.1737	21.9464	20.6331	19.4055	20.1798	22.1875	20.5412	0.184596	1.06509	1.64627	3.13024	0.0515444
Tb927.6.2830	GTPase activating protein, conserved	4	2	22.085	22.1635	21.9743	21.9436	21.8839	21.9629	19.8137	19.5136	22.0416	20.7935	0.101448	1.31081	1.24803	2.37517	0.152763
Tb927.6.2860	WD domain, G-beta repeat, putative	4	4	26.3019	26.1893	26.1045	26.2437	25.774	25.7193	25.9621	25.8046	26.2098	25.815	0.0839465	0.104243	0.394822	1.31478	0.0012341
Tb927.6.2880	Kinesin, putative	4	4	24.3807	24.3433	24.0343	23.7606	24.0178	24.0799	23.7118	23.7927	24.1297	23.9005	0.290968	0.176209	0.229218	1.1722	0.236267
Tb927.6.2900	Dendritic cell-derived IFNG-induced protein	2	3	22.0612	21.0536	20.3166	21.525	22.1066	21.8325	22.0306	20.0647	21.2391	21.5086	0.740059	0.969485	-0.269521	0.829595	0.675043
Tb927.6.2930	ATPase family associated with various cellular activities (AAA), putative	4	4	24.7769	24.7041	24.7027	24.6386	24.7195	24.5991	24.6687	24.9127	24.7056	24.725	0.0565026	0.134527	-0.019394	0.986647	0.803425
Tb927.6.2940	Phosphopantothenoylcysteine decarboxylase, putative	4	4	24.888	24.6456	24.8369	25.049	25.0765	24.9055	24.6922	25.0695	24.8549	24.9359	0.166203	0.180667	-0.0810551	0.945366	0.533703
Tb927.6.3020	Hypothetical protein, conserved	4	4	24.3639	24.2416	23.8413	24.1001	23.5971	23.9945	23.3903	24.1111	24.1367	23.7732	0.224491	0.337007	0.363476	1.28652	0.13005
Tb927.6.3040	Small GTP-binding protein Rab28, putative	4	4	23.8255	24.0958	23.8667	24.0923	24.2052	24.1819	24.128	23.9377	23.9701	24.1132	0.144136	0.121386	-0.143103	0.90557	0.181022
Tb927.6.3050;P47739	Aldehyde dehydrogenase family, putative	4	4	26.4812	26.4518	26.6396	26.2695	26.4988	26.5785	26.4256	26.6262	26.4605	26.5323	0.15173	0.0884236	-0.071719	0.951504	0.452467
Tb927.6.3090	Microtubule associated protein xmap215	4	3	23.2804	23.3403	23.2511	23.2978	23.2938	22.964	23.4268	20.0398	23.2924	22.4311	0.0372988	1.60602	0.861312	1.81669	0.362092
Tb927.6.3100	Intraflagellar transport complex B protein 46 C terminal, putative	4	4	26.2613	25.9521	26.1972	26.3177	26.039	26.0513	26.1876	26.2112	26.1821	26.1223	0.161021	0.0897269	0.0597788	1.04231	0.546951
Tb927.6.3110	Cdc2-related protein kinase 11, putative	4	4	23.1101	23.2451	23.5013	23.059	23.2275	23.0165	22.8849	22.8886	23.2289	23.0044	0.19785	0.160839	0.224512	1.16838	0.130772
Tb927.6.3130	Queuine tRNA-ribosyltransferase, putative	2	0	21.1904	21.0512	20.4006	21.5733	20.095	20.4502	19.6405	19.8804	21.0539	20.0165	0.488248	0.343573	1.03735	2.05246	0.0157373
Tb927.6.3150	Hydin	4	4	25.416	25.7495	25.9132	25.522	25.6696	25.7737	25.8211	25.8349	25.6502	25.7748	0.223841	0.0748979	-0.124657	0.917222	0.355472
Tb927.6.3160	Splicing factor 3a, putative	4	4	22.3715	22.354	22.4022	22.3832	22.5942	22.539	22.2564	22.3471	22.3777	22.4342	0.0202437	0.158935	-0.0564389	0.961635	0.530408
Tb927.6.3210	Adenylate kinase, nuclear	4	4	22.7011	23.0457	22.901	23.0567	23.3035	23.332	23.5306	23.5653	22.9261	23.4329	0.165953	0.134185	-0.506762	0.7038	0.00354427
Tb927.6.3240	Hypothetical protein, conserved	3	0	20.2625	23.4772	23.5082	23.3748	20.5377	20.6362	19.4281	19.7323	22.6557	20.0836	1.59648	0.595738	2.57208	5.94664	0.0416134
Tb927.6.3250	C2H2 type zinc-finger (2 copies), putative	2	0	20.2093	21.8477	22.209	20.0115	20.062	20.5538	20.127	19.2136	21.0694	19.9891	1.12004	0.561153	1.08031	2.11449	0.152873
Tb927.6.3280	Cyclosome subunit 1, putative	2	0	20.7006	20.2569	20.7293	21.1772	20.3352	20.2358	19.5915	19.6816	20.716	19.961	0.375919	0.378672	0.754983	1.68761	0.0299642
Tb927.6.3290	Intraflagellar transport protein 20	4	4	24.9508	24.3288	24.01	23.7329	24.397	24.7161	24.8429	24.1691	24.2556	24.5313	0.523509	0.305763	-0.275626	0.826092	0.406267
Tb927.6.3310	Cysteine peptidase, Clan CA, family C2, putative	4	3	23.9256	23.7976	23.8538	23.872	23.6822	23.8117	24.0424	19.2525	23.8622	22.6972	0.0527972	2.30131	1.16506	2.24243	0.385896
Tb927.6.3340	Domain of unknown function (DUF814), putative	4	4	23.7136	23.5158	23.4516	23.9242	23.7111	23.7963	23.839	23.8289	23.6513	23.7938	0.213392	0.058072	-0.142539	0.905923	0.27718
Tb927.6.3500	Endosomal trafficking protein RME-8, putative	4	4	28.3824	28.2327	28.4194	28.3678	28.0089	28.0325	28.1045	28.0842	28.3506	28.0575	0.0815072	0.0443551	0.293056	1.22523	0.00192953
Tb927.6.3550	Phospholipid-translocating P-type ATPase (flippase), putative	4	4	23.2669	23.3257	23.3192	23.3588	22.9176	22.8095	22.6478	22.9764	23.3176	22.8378	0.0380275	0.144323	0.479797	1.39455	0.00509098
Tb927.6.3610	SET domain containing protein, putative	2	0	21.1363	20.2274	23.0198	22.5764	19.791	19.884	20.318	19.3243	21.74	19.8293	1.28968	0.407531	1.91067	3.75984	0.053864
Tb927.6.3630	Sphingosine 1-phosphate lyase, putative	4	4	25.0296	24.8724	24.917	24.9393	24.905	24.8592	24.9286	24.8774	24.9396	24.8926	0.0661373	0.0305282	0.0470243	1.03313	0.262811
Tb927.6.3640	Zinc finger of C3HC4-type, RING/B-box zinc finger, putative	4	4	24.9099	24.6586	25.0151	25.131	24.5491	24.4514	24.6663	24.5661	24.9287	24.5582	0.20142	0.0880161	0.37046	1.29276	0.0269268
Tb927.6.3650	ADP-ribosylation factor, putative	4	4	28.3509	28.4521	28.4421	28.4538	28.5882	28.5604	28.3585	28.4819	28.4248	28.4972	0.0495082	0.102876	-0.0724912	0.950994	0.268235
Tb927.6.3670	Paraflagellar rod component, putative	4	4	24.3121	24.5259	24.5107	24.7228	24.5631	24.4517	24.5727	24.4668	24.5179	24.5136	0.167769	0.0631374	0.00431324	1.00299	0.96402
Tb927.6.3680	Present in the outer mitochondrial membrane proteome 31	3	1	20.1033	19.6906	19.8219	21.3863	20.062	19.2921	21.8942	20.3516	20.2505	20.3999	0.776513	1.09189	-0.149414	0.901617	0.831682
Tb927.6.3720	Hypothetical protein, conserved	3	1	21.8703	20.4362	21.7208	22.0576	19.9422	20.0601	22.2694	19.6138	21.5212	20.4714	0.736338	1.21348	1.04985	2.07032	0.199758
Tb927.6.3800;Tb927.6.3750;Tb927.6.3740;P38647;Q9R0U9	Heat shock 70 kDa protein, mitochondrial precursor, putative;heat shock 70 kDa protein, mitochondrial precursor, putative;heat shock 70 kDa protein, mitochondrial precursor, putative	4	4	31.3324	31.1024	31.3302	31.0581	31.1735	31.1652	31.068	31.1852	31.2057	31.148	0.146069	0.0539518	0.0577732	1.04086	0.501261
Tb927.6.3780	E3 ubiquitin-protein ligase, putative	4	3	23.6652	23.6825	23.7642	23.78	23.5082	23.3631	19.4845	23.4751	23.723	22.4577	0.0574881	1.9831	1.26525	2.40369	0.291802
Tb927.6.3810	Hypothetical protein, conserved	4	4	23.5843	23.3806	23.4312	23.2648	23.3145	23.2697	23.2287	23.5765	23.4152	23.3473	0.132475	0.15672	0.0679008	1.04819	0.533351
Tb927.6.3840	Reticulon domain protein	4	4	28.7469	28.5365	28.7571	28.6338	28.7565	28.5778	28.8471	28.663	28.6686	28.7111	0.104284	0.116402	-0.0425294	0.970951	0.60611
Tb927.6.3870	RNA-binding protein, putative	4	4	23.218	23.8823	22.3432	22.8287	23.3661	24.4523	24.7017	24.4187	23.0681	24.2347	0.650162	0.592645	-1.16664	0.445457	0.0382237
Tb927.6.3890	Replication factor C, subunit 2, putative	4	4	25.0761	24.6916	24.9316	24.9104	25.32	24.53	24.8588	25.0877	24.9024	24.9491	0.158691	0.336931	-0.0467185	0.968136	0.813523
Tb927.6.3940	Autophagy-related protein 27, putative	4	4	26.4527	26.5205	26.5965	26.2496	26.3578	26.7976	26.6921	26.5753	26.4548	26.6057	0.148899	0.188559	-0.150913	0.90068	0.258108
Tb927.6.400	Peptidase M20/M25/M40, putative	4	4	27.8936	27.756	28.0321	27.8766	27.5475	27.334	27.6622	27.4967	27.8896	27.5101	0.113052	0.136301	0.379478	1.30087	0.00558503
Tb927.6.4000	Small glutamine-rich tetratricopeptide repeat protein, putative	4	4	27.3952	27.4886	27.3666	27.6867	27.5127	27.3857	27.536	27.541	27.4843	27.4939	0.144669	0.07312	-0.00957382	0.993386	0.911125
Tb927.6.4020	Hypothetical protein, conserved	4	4	27.0297	26.8574	27.2814	27.0179	26.8671	26.6831	27.0276	26.7701	27.0466	26.837	0.17512	0.147635	0.209595	1.15636	0.11837
Tb927.6.4090	Chaperonin HSP60, mitochondrial precursor, putative	4	4	24.9237	24.5282	25.2288	24.6544	24.5834	24.718	24.5811	24.8444	24.8338	24.6817	0.310756	0.125948	0.152088	1.11118	0.416123
Tb927.6.410	Hypothetical protein, conserved	0	3	20.8052	20.9041	19.9198	20.6569	23.3442	22.895	23.0209	19.2242	20.5715	22.1211	0.446198	1.94049	-1.54957	0.341612	0.208861
Tb927.6.4140	Paraflagellar rod component, putative	4	4	28.569	28.3279	28.6625	28.4588	28.5109	28.3126	28.3511	28.4981	28.5046	28.4182	0.144224	0.101068	0.0863928	1.06171	0.368617
Tb927.6.4180	FUN14 family, putative	4	2	23.0983	22.8919	22.8176	22.7796	22.9421	22.7028	19.5484	19.5761	22.8968	21.1923	0.142141	1.88483	1.70449	3.25915	0.168049
Tb927.6.4210	Aldehyde dehydrogenase, putative	4	4	24.4173	24.1907	24.5772	24.4519	23.9581	23.957	23.9829	24.0274	24.4093	23.9814	0.161107	0.0329627	0.427936	1.34531	0.0112573
Tb927.6.4250	Hypothetical protein, conserved	4	4	22.6709	22.3963	22.6448	22.5973	22.4819	22.3284	22.6223	22.4433	22.5773	22.469	0.12445	0.121241	0.108354	1.078	0.258801
Tb927.6.4260	Hypothetical protein, conserved	4	4	23.4848	23.4083	23.6698	23.4784	23.3099	23.1678	23.1536	23.2518	23.5103	23.2208	0.111807	0.0735728	0.289567	1.22227	0.00691425
Tb927.6.4300;Tb927.6.4280;A0A0R4J0X7;S4R2G5;Q64467	Glyceraldehyde 3-phosphate dehydrogenase, glycosomal;glyceraldehyde 3-phosphate dehydrogenase, glycosomal	4	4	32.9157	33.0442	33.0849	33.0961	33.0243	32.778	32.7538	32.9763	33.0352	32.8831	0.0827288	0.137095	0.152116	1.1112	0.116697
Tb927.6.4320	Protein of unknown function (DUF2817), putative	4	4	27.4914	27.447	27.5516	27.6072	27.5992	27.4237	27.7205	27.5545	27.5243	27.5745	0.0699575	0.122527	-0.0501462	0.965838	0.510432
Tb927.6.4340	U6 snRNA-associated Sm-like protein LSm5p	3	3	22.6048	22.4805	20.7457	22.7093	20.2774	22.6687	22.4199	23.0071	22.1351	22.0933	0.93094	1.2343	0.0418095	1.0294	0.95875
Tb927.6.4370	Eukaryotic translation initiation factor 3 subunit d	4	4	27.7693	27.6825	27.6491	27.7509	28.0606	27.8587	28.0252	28.0018	27.7129	27.9866	0.0566118	0.0886289	-0.273641	0.827229	0.00326374
Tb927.6.4380	Protein of unknown function (DUF544), putative	4	4	23.1057	22.7542	22.7494	23.0008	22.7093	22.6048	23.1092	22.8538	22.9025	22.8193	0.179263	0.218607	0.0832454	1.0594	0.578197
Tb927.6.4390	Kinesin, putative	4	4	27.1877	26.9293	27.141	26.8918	26.8812	27.048	26.913	26.7366	27.0375	26.8947	0.148569	0.127823	0.142766	1.10402	0.19648
Tb927.6.440	Haptoglobin-hemoglobin receptor	3	4	19.7332	19.6743	20.0272	20.8636	20.7002	20.8191	21.4593	20.8577	20.0746	20.9591	0.548207	0.340161	-0.884512	0.541671	0.0405946
Tb927.6.4410;Tb927.6.4460;Tb11.v5.0903	S-adenosylmethionine decarboxylase;S-adenosylmethionine decarboxylase	4	4	23.5711	23.7367	23.7283	23.9391	24.0938	24.1188	24.1025	24.1518	23.7438	24.1167	0.150833	0.0255855	-0.37293	0.772212	0.0144655
Tb927.6.4440	RNA-binding protein 42 (RNA-binding motif protein 42)	4	4	27.7983	28.0915	27.8765	28.1834	28.0372	27.9668	27.9578	28.3207	27.9874	28.0706	0.1801	0.170495	-0.0832066	0.943957	0.527254
Tb927.6.4480;G3UY93;Q9Z1Q9	Valyl-tRNA synthetase, putative	4	4	29.0217	29.0928	29.1694	29.1669	29.45	29.2911	29.397	29.3992	29.1127	29.3843	0.0703434	0.0668157	-0.271639	0.828378	0.00139346
Tb927.6.4500	Conserved repeat domain containing protein, putative	4	4	28.7315	28.5399	28.7262	28.8582	28.8913	28.8522	28.6614	28.9722	28.7139	28.8442	0.131067	0.131744	-0.130305	0.913638	0.21037
Tb927.6.4520	Tumour suppressor, Mitostatin, putative	4	4	26.0386	25.8917	25.9342	25.9636	25.8324	25.836	25.7858	26.1539	25.957	25.902	0.0618827	0.169452	0.0550183	1.03887	0.576586
Tb927.6.4540	3-hydroxy-3-methylglutaryl-CoA reductase, putative	2	0	21.9454	20.4729	22.2344	20.0249	19.8865	19.9093	19.8307	20.339	21.1694	19.9913	1.08496	0.234112	1.17804	2.26269	0.116145
Tb927.6.4550	Hypothetical protein, conserved	4	4	25.3895	25.0013	25.3482	25.2356	24.7185	24.8974	24.7981	24.9971	25.2437	24.8528	0.174164	0.120875	0.39087	1.31118	0.0125862
Tb927.6.4590;Tb11.v5.0810	Glutamyl-tRNA synthetase, putative;glutamyl-tRNA synthetase, putative	4	4	27.7582	27.8281	27.8681	27.9148	28.0148	28.003	28.0112	27.9804	27.8423	28.0023	0.0663442	0.0154539	-0.160024	0.89501	0.0144433
Tb927.6.4610	Ankyrin repeats (3 copies), putative	4	4	23.6958	23.6539	23.5472	23.3042	23.5663	23.3475	23.5457	23.3784	23.5503	23.4594	0.175567	0.112498	0.0908584	1.065	0.422558
Tb927.6.4630	Kinetoplastid-specific phospho-protein phosphatase, putative	4	4	24.5026	23.9626	24.0746	24.0947	24.041	23.6437	24.2167	24.1165	24.1586	24.0045	0.236554	0.251032	0.154148	1.11276	0.405966
Tb927.6.4650	UV excision repair RAD23 protein, putative	4	4	24.5633	24.3327	24.4112	24.5365	24.4969	24.5503	24.6073	24.7303	24.4609	24.5962	0.108167	0.100157	-0.135266	0.910502	0.116446
Tb927.6.4670	MORN repeat-containing protein 1	4	4	27.6114	27.531	27.5819	27.7291	27.3661	27.286	27.4799	27.4754	27.6134	27.4018	0.0839973	0.0934155	0.211515	1.1579	0.0153494
Tb927.6.4710	Calmodulin, putative	4	4	26.3237	26.0553	26.2027	25.9065	25.9743	25.8613	25.9367	25.684	26.122	25.8641	0.180832	0.128921	0.257954	1.19578	0.0637539
Tb927.6.4740	Importin-alpha re-exporter protein, putative	4	4	26.5648	26.5549	26.6461	26.5884	26.9466	26.7383	26.8715	26.7533	26.5885	26.8274	0.0408511	0.0993115	-0.238877	0.847405	0.0113393
Tb927.6.4760	T-complex protein 11, putative	4	4	24.8246	24.3106	24.5437	24.044	23.8966	23.8323	23.7997	23.5235	24.4307	23.763	0.332608	0.164686	0.667716	1.58856	0.0194778
Tb927.6.4770	Protein mkt1, putative	4	4	28.6165	28.6262	28.6705	28.6269	28.8025	28.7972	28.8043	28.6605	28.635	28.7661	0.0241415	0.0704928	-0.131085	0.913144	0.0278816
Tb927.6.4780	DNA ligase I, putative	4	4	22.8532	22.7898	22.8254	22.9929	22.7676	22.9116	22.5266	22.8581	22.8653	22.766	0.0889055	0.170292	0.0993293	1.07128	0.353176
Tb927.6.4800	Hypothetical protein, conserved	4	4	25.5866	25.6316	25.3952	25.8394	25.8961	25.8492	26.0879	26.0953	25.6132	25.9821	0.18232	0.1279	-0.368939	0.774352	0.0189892
Tb927.6.4920;Tb927.6.4910;Tb927.6.4900;Tb927.6.4880;Tb927.6.4860;Tb927.6.4850;Tb927.6.4840;Tb927.6.4890;Tb927.6.4870;A0A0U1RNT6;A0A0U1RNK6;Q3THS6;Q91X83	S-adenosylmethionine synthetase, putative;S-adenosylmethionine synthetase, putative;S-adenosylmethionine synthetase, putative;S-adenosylmethionine synthetase, putative;S-adenosylmethionine synthetase, putative;S-adenosylmethionine synthetase, putative;S-ad	4	4	29.2922	29.3561	29.3489	29.3836	28.7971	28.7263	28.8136	28.9962	29.3452	28.8333	0.0383752	0.115018	0.511912	1.42594	0.00157852
Tb927.6.4950	Protein mago nashi homolog	4	4	25.4446	25.0657	25.2472	25.2266	25.4342	24.7615	25.3049	25.1932	25.2461	25.1734	0.155246	0.291762	0.0726086	1.05162	0.680355
Tb927.6.4970	Serine/arginine-rich protein specific kinase SRPK, putative	4	4	23.1146	23.9852	23.6645	23.4086	24.9307	25.2245	24.7432	24.7558	23.5432	24.9135	0.37052	0.224231	-1.37032	0.386806	0.00152134
Tb927.6.4990	ATP synthase, epsilon chain, putative	4	4	25.531	25.2089	25.6862	25.4484	25.1751	25.1448	24.7651	25.1049	25.4686	25.0475	0.199257	0.190457	0.421164	1.33901	0.0223997
Tb927.6.5000	Protein of unknown function (DUF773), putative	4	4	24.2129	24.1016	23.944	23.9892	23.928	23.83	23.6884	24.0014	24.0619	23.8619	0.120513	0.135357	0.199968	1.14867	0.0700501
Tb927.6.5010	Hypothetical protein, conserved	4	4	24.1625	24.0842	24.4032	24.0223	23.8971	24.156	24.1774	24.06	24.1681	24.0726	0.166921	0.12769	0.0954463	1.0684	0.401009
Tb927.6.5030	Component of motile flagella protein 46	4	4	25.4355	25.293	25.3501	25.2255	25.3419	25.0602	25.3488	25.159	25.326	25.2275	0.0890007	0.141998	0.0985014	1.07066	0.292285
Tb927.6.5050	V-type ATPase, C subunit, putative	4	4	24.2254	24.2378	24.3325	24.403	24.2998	24.2283	24.2968	24.4822	24.2997	24.3268	0.0838608	0.108755	-0.027139	0.981364	0.707196
Tb927.6.5070;E9PWU1	Hypothetical protein, conserved	4	4	29.5412	29.2781	29.4143	29.424	29.4505	29.3573	29.4774	29.5507	29.4144	29.459	0.10763	0.0799309	-0.044536	0.969602	0.533106
Tb927.6.5080	Protein of unknown function (DUF3808), putative	4	4	25.8836	25.8142	25.7547	25.8275	25.7341	25.5911	25.8105	25.6717	25.82	25.7019	0.0529101	0.0931572	0.118144	1.08534	0.0813545
Tb927.6.5110	Damage-specific DNA binding protein, putative	4	4	24.3129	24.1789	24.2825	24.3198	23.9774	23.9765	24.3133	24.0568	24.2735	24.081	0.0651306	0.159386	0.192495	1.14274	0.0894459
Tb927.6.5130;Tb927.6.5120	60S acidic ribosomal protein P2, putative;60S acidic ribosomal protein P2, putative	4	4	25.681	25.8632	25.63	26.286	26.7722	26.9996	27.2775	26.8738	25.865	26.9808	0.297972	0.21858	-1.11573	0.461457	0.00127731
Tb927.6.600	Ccr4-not transcription complex subunit	4	4	25.702	25.8975	26.0117	25.8156	25.7559	25.7695	25.7699	25.8526	25.8567	25.787	0.130798	0.0442237	0.0697189	1.04951	0.374308
Tb927.6.620	Hypothetical protein, conserved	4	4	24.8551	24.947	24.7143	24.7702	24.5897	24.701	24.8422	24.6641	24.8217	24.6993	0.101655	0.105947	0.122423	1.08856	0.146531
Tb927.6.630	Hypothetical protein, conserved	1	4	26.3367	20.429	20.6651	20.3313	26.8322	26.5933	26.7828	26.4655	21.9405	26.6685	2.93415	0.170031	-4.72793	0.0377355	0.0482291
Tb927.6.640	Kinetoplastid-specific phospho-protein phosphatase, putative	4	4	25.5693	25.389	25.6657	25.6577	25.5332	25.3702	25.8048	25.6841	25.5704	25.5981	0.128581	0.188232	-0.0276467	0.981019	0.817457
Tb927.6.700	Alanyl-tRNA synthetase, putative	4	4	27.2682	27.1413	27.1955	27.4014	27.6497	27.6398	27.5826	27.5708	27.2516	27.6107	0.112566	0.0397586	-0.359099	0.779652	0.00476902
Tb927.6.720;Tb927.11.11230	40S ribosomal protein L14, putative;60S ribosomal protein L14, putative	4	4	26.8109	26.9828	27.0569	25.597	27.4904	27.1041	28.6376	27.2086	26.6119	27.6102	0.684391	0.704101	-0.998239	0.500611	0.0883027
Tb927.6.740	ATP-dependent DEAH-box RNA helicase, putative	2	1	22.4828	20.3675	22.4479	20.3844	20.624	20.0244	19.6683	21.5361	21.4207	20.4632	1.20641	0.816774	0.9575	1.94194	0.242971
Tb927.6.815	Hypothetical protein	4	3	24.0632	23.962	24.059	24.018	23.7995	23.8507	23.9744	18.9974	24.0256	22.6555	0.0470179	2.43984	1.37006	2.58482	0.343195
Tb927.6.840	Hypothetical protein, conserved	4	4	25.1765	25.0872	25.1899	25.0619	24.7869	24.7733	24.5863	25.0113	25.1289	24.7895	0.0637837	0.173905	0.3394	1.26523	0.0235726
Tb927.6.850;Tb11.v5.0689	Ccr4-not transcription complex subunit 2;NOT2 / NOT3 / NOT5 family, putative	4	4	25.4113	25.2277	25.3152	25.442	25.4978	25.3265	25.3635	25.3667	25.3491	25.3886	0.0972531	0.0750401	-0.0395606	0.972951	0.5448
Tb927.6.890	Hypothetical protein, conserved	3	3	21.6003	21.057	20.2422	21.7166	21.7457	22.049	22.4196	19.6173	21.154	21.4579	0.672432	1.25766	-0.303866	0.810079	0.689262
Tb927.6.930;Tb927.6.940	Metacaspase MCA3;metacaspase MCA2	4	4	24.7698	24.8554	24.762	24.8075	24.5428	24.7672	24.5564	24.6773	24.7987	24.6359	0.0427316	0.106353	0.162752	1.11942	0.0476473
Tb927.6.950;Q9ER72	Cysteinyl-tRNA synthetase, putative	4	4	27.1216	27.0936	27.2873	27.1747	27.3235	27.1581	27.1979	27.208	27.1693	27.2219	0.0855574	0.0711224	-0.052579	0.964211	0.382225
Tb927.7.1050;Tb927.7.1040	40S ribosomal protein S16, putative;40S ribosomal protein S16, putative	4	4	28.7441	29.1155	28.8937	28.6395	29.5607	29.5808	29.3327	29.5203	28.8482	29.4986	0.206476	0.113447	-0.650407	0.637101	0.00332143
Tb927.7.1060	ISWI complex protein	4	4	22.8222	23.3664	23.7799	22.9895	24.7729	24.7812	24.7419	24.5246	23.2395	24.7052	0.42613	0.121544	-1.46568	0.362065	0.00434316
Tb927.7.1100	Hypothetical protein, conserved	4	4	23.8411	24.0268	24.1472	23.3318	24.1481	24.349	24.1628	24.2112	23.8367	24.2178	0.359372	0.0915561	-0.38105	0.767878	0.121635
Tb927.7.1110	Asparagine synthetase a, putative	4	4	28.0548	28.1636	28.2349	28.4218	28.0448	27.9102	28.3192	28.1222	28.2188	28.0991	0.154293	0.170883	0.119659	1.08648	0.33905
Tb927.7.1120;Tb927.7.1140	Trypanothione/tryparedoxin dependent peroxidase 1, cytosolic;trypanothione/tryparedoxin dependent peroxidase 3	4	4	26.1657	25.655	26.2789	26.1834	25.508	25.5601	25.295	25.8389	26.0707	25.5505	0.281555	0.223873	0.520235	1.43419	0.0292109
Tb927.7.1130	Trypanothione/tryparedoxin dependent peroxidase 2	4	3	25.1491	25.1406	25.1098	25.6374	25.082	25.0766	25.6888	19.2898	25.2592	23.7843	0.252649	3.01007	1.47489	2.77963	0.39991
Tb927.7.1170	RNA-binding protein Y14	3	0	20.2978	22.9549	22.9779	22.6537	20.6029	19.9637	19.5504	19.712	22.2211	19.9573	1.29067	0.462792	2.26383	4.80265	0.0327668
Tb927.7.1240	Sphingosine kinase	4	4	22.5667	22.2377	22.5604	22.3078	22.5282	22.8444	22.5397	22.7062	22.4182	22.6546	0.170315	0.150408	-0.236453	0.84883	0.083304
Tb927.7.1290	Protein of unknown function (DUF2012), putative	3	3	20.3637	21.5791	21.4348	24.3052	22.8698	23.8367	24.1806	19.6007	21.9207	22.6219	1.67958	2.0892	-0.701239	0.615044	0.620428
[truncated: 695 more rows]
