# Supplementary material for: Slow growing behavior in African trypanosomes during adipose tissue colonization
Source: Nat Commun. 2022 Dec 8;13:7548. doi: 10.1038/s41467-022-34622-w (PMC9732351; doi:10.1038/s41467-022-34622-w)
Supplement: Supplementary file 6 — Supplementary Data 3 [file 41467_2022_34622_MOESM6_ESM.xlsx]

## Sheet: Sheet1
Dataset S3. Commercial reagents list.
Reagent	Company	Number
cis-Aconitic acid	Sigma Aldrich	A3412
Sodium heparin	B. Braun	3644502
DEAE sepharoseTM Fast Flow	GE Healthcare	GE17-0709
Pentamidine Isethionate	Sigma Aldrich	439843
NZY tissue gDNA isolation kit	NZYTech	MB135
Formaldehyde Solution	Sigma Aldrich	F8775
Triton X-100	Sigma Aldrich	X100
Propidium Iodide	Sigma Aldrich	P4170
Ammonium Chloride	Sigma Aldrich	A9434
Potassium Bicarbonate	Sigma Aldrich	60339
EDTA Disodium Salt	Sigma Aldrich	E5134
NuPAGE™ LDS Sample Buffer	Thermo Fisher Scientific	NP0007
DL-Dithiothreitol	Sigma Aldrich	D9779
2-Iodoacetamide	Sigma Aldrich	8.04744
Click-iT™ HPG Alexa Fluor™ 594 Protein Synthesis Assay Kit	Thermo Fisher Scientific	C10429
DAPI (4',6-diamidino-2-phenylindole)	Santa Cruz	sc-3598
bisBenzimide H 33342trihydrochloride (Hoechst)	Sigma Aldrich	14533
EdU-Click 488	Sigma Aldrich	BCK-EDU488
Glycine	Sigma Aldrich	G8898
Bovine Serum Albumin (BSA)	Sigma Aldrich	A7906
CellTraceTM Violet Proliferation Kit	Thermo Fisher Scientific	C34557
PKH26 Red Fluorescent Cell Linker Kit	Sigma Aldrich	MIDI26-1KT
Pentamidine Isethionate Salt	Sigma Aldrich	P0547
Ketamine	Richter pharma	-
Xylazine	Calier	-
Fluorescein Isothiocyanate-Dextran 70kDa	Sigma Aldrich	46945
