# Supplementary material for: Slow growing behavior in African trypanosomes during adipose tissue colonization
Source: Nat Commun. 2022 Dec 8;13:7548. doi: 10.1038/s41467-022-34622-w (PMC9732351; doi:10.1038/s41467-022-34622-w)
Supplement: Supplementary file 9 — Source Data [file 41467_2022_34622_MOESM9_ESM.xlsx]

## Sheet: Figs 1 & 2
	Each line is one mouse or pool of mice
	* Pool of 2-3 mice
	Empty sapce: Discarded values due to experimental problems
		All Values						Geomean		Average
	Infection Day	Parasite/mg		% Stumpy Forms			Infection Day	Parasite/mg		% Stumpy Forms
		Blood	Fat	Blood	Fat			Blood	Fat			Fat
										Blood	SEM		SEM
	4	8.07586	30	-	-		4	35.9767	234.294	1.955	0.305	18.115	14.985
	4	815.178	14290.3	-	-		5	36415.2	7107.73	29.25	6.75	2.43	0.75
	4	7.07331	30	-	-		6	107446	22041.4	81.1286	5.29473	38.6817	10.2439
	4*	-	-	1.65	3.13		7	118.039	29716	95.7333	2.35679	75.64	3.22577
	4*	-	-				8	1.72007	1589.57	-	-	-	-
	4*	-	-	2.26	33.1		9	8.55727	77.603			99.2	0.152753
	5	25226.7	20000.2	-	-		10	32.2921	124.526	-	-	-	-
	5	52566	4364.45	-	-		11	283.27	917.388	43.3	13.2
	5		4113.66	-	-		13	6659.92	30602.3	69.8	2.8	14.8	4.3
	5	-	-	22.5	1.68		14	323.711	1604.04	92.3667	2.88694	36.5667	12.851
	5			36	3.18		15	6979.11	22349.6	97.4667	1.60451	91.1333	2.36807
	5	-	-				16	4307.19	12961.3	97.5	1.33167	71.7	5.23068
	6	72056.2	16631	65.1			20	3031.23	5659.7	66.55	22.95	17.62	11.88
	6	123882	21604.2	90.1	12.3		21	6195.01	43739.4	96.05	3.45	66.9	9.1
	6	138960	29803.1	67.2	8.09		26	5251.3	19533.3	97.75	0.35	26.35	2.35
	6	-	-	91.9	39		27	2595.83	1619.25	95.85	1.35	47.9	14.4
	6	-	-	66.4	41.6		28	2708.34	58526.1	98.1667	0.417665	66.5	5.58241
	6	-	-	94.6	71.2
	6	-	-	92.6	59.9
	7	8.5502	54935.1		65.2
	7	26513.9	12695.2	98.8	84.4
	7	7.25489	37625.4		77
	7*	-	-	91.1	79
	7*	-	-	97.3	72.6
	8	2.19808	17363.3	-	-
	8		311.538	-	-
	8	1.346	742.506	-	-
	9	17.7532	69.7601	-	-
	9		106.749	-	-
	9	4.1247	62.757	-	-
	9	-	-		99.3
	9	-	-		99.4
	9	-	-		98.9
	10	58.6408		-	-
	10	30.5585	380.157	-	-
	10	18.7914	40.7904	-	-
	11	168.072	208.545	56.5
	11	435.465	780.649	30.1
	11	310.566	4742.45
	13	8820.56	63065	72.6	19.1
	13			67	10.5
	13	5028.54	14849.8
	14	1008.6	8462.4	-	-
	14			-	-
	14	103.895	304.042	-	-
	14	-	-	95.5	43
	14	-	-	95	54.9
	14	-	-	86.6	11.8
	15	6268.94	22250.1	-	-
	15	11661.2	41196.2	-	-
	15	4650.09	12179.2	-	-
	15	-	-	98.6	88.1
	15	-	-	99.5	95.8
	15	-	-	94.3	89.5
	16	10300.3	13870.5	-	-
	16	3836.08	12111.8	-	-
	16	2022.29		-	-
	16	-	-	95.1	81.3
	16	-	-	97.7	70.5
	16	-	-	99.7	63.3
	20	1703.37	2481.63	-	-
	20	4008.61	7132.29	-	-
	20	4078.98	10242.7	-	-
	20	-	-	89.5	29.5
	20	-	-	43.6	5.74
	20	-	-
	21	10342.4	9690.31	-	-
	21	41439.9	114136	-	-
	21	298.076	46238.9	-	-
	21	11529.2	71568.5	-	-
	21	-	-	99.5	76
	21	-	-	92.6	57.8
	21	-	-
	26	7323.01	19939.6	-	-
	26	1883.44	17039.8	-	-
	26	10499.3	21935.4	-	-
	26	-	-	98.1	24
	26	-	-
	26*	-	-	97.4	28.7
	27	3130.99	630.254	-	-
	27			-	-
	27	2152.14	4160.16	-	-
	27	-	-	94.5	33.5
	27*	-	-
	27*	-	-	97.2	62.3
	28	74.7738	61416.9	-	-
	28	10605.3	55771.4	-	-
	28	25051.6		-	-
	28	-	-	99	75.8
	28*	-	-	97.7	56.5
	28*	-	-	97.8	67.2

## Sheet: Fig 3
	c.							e. f.
		GO Terms (Dejung_2021)	Annotated	Differentially Expressed	PG Ratio	neglog10 (p-value)			Experiment	BSFs	ATFs	BSFs % Incorporation	ATFs % Incorporation
	UPREGULATED	Metabolic Process	93	8	0.0860215	5.9		HPG MFI	A	14416	10388	1	0.720588
		Oxidation-reduction Process	187	8	0.0427807	4			B	15856	11936	1	0.752775
		Purine Ribonucleoside Salvage	12	5	0.416667	6.7			C	8854	5762	1	0.650779
	DOWNREGULATED	Ribosome Biogenesis	32	7	0.21875	5.1			D	12669	10945	1	0.86392
		Translation	208	49	0.235577	44.9			E	11507	9795	1	0.851221
									F	11800	8467	1	0.717542

## Sheet: Fig 4
	b.
			% Cells
			A	B	C	D	Average	SD	# cells
	BSFs	1K1N	73.5582	52.4194	58.6826	55.9028	60.1407	9.30474	1498
		2K1N	9.46681	9.67742	13.1737	13.8889	11.5517	2.306
		2K2N	16.975	37.9032	28.1437	30.2083	28.3076	8.64377
	ATFs	1K1N	75.7576	73.6041	72.2222	72.7273	73.5778	1.56131	860
		2K1N	14.5455	16.2437	20.0855	17.4242	17.0747	2.32914
		2K2N	9.69697	10.1523	7.69231	9.84848	9.34751	1.11959
	d.
		% EdU +
		A	B	C	D	E	Average	SD	# cells
	BSFs	34.7222	23.4375	23.1707	18.6441	23.2323	24.6414	5.98307	766
	ATFs	30.6122	17.3913	9.52381	9.90099	11.7647	15.8386	8.83742	338
	f.
	CTV MFI	# Parasites
	Bin Center	BSFs	ATFs
	0	157	20
	40	21	63
	80	5	36
	120	0	30
	160	0	19
	200	0	17
	240	0	4
	280	0	4
	320	0	0
	360	0	1
	400	0	1
	440	0	1
	480	0	0
	# cells	183	196
	g.
		Experiment	A				B				C				D					Experiment	Time (Hours)	0	1	2	3	4	5	6	7	Slope	Y-Intercept
		Sample	BSFs		ATFs		BSFs		ATFs		BSFs		ATFs		BSFs		ATFs			A	41	848.865	424.432	212.216	106.108	53.0541	26.527	13.2635	6.63176	0.693	848.865
		Parameter	MFI	DT	MFI	DT	MFI	DT	MFI	DT	MFI	DT	MFI	DT	MFI	DT	MFI	DT		B	41	1215.14	607.568	303.784	151.892	75.946	37.973	18.9865	9.49325	0.693	1215.14
	# Counted Parasites	1			31.378	8.61576			9.6	5.86943			4.2	5.22542			3.66	5.13361		C	42	1102.31	551.156	275.578	137.789	68.8945	34.4472	17.2236	8.61181	0.693	1102.31
		2			36.3	9.01404			10.85	6.02169			4.5	5.29095			5.22	5.48096		D	41.5	991.943	495.972	247.986	123.993	61.9965	30.9982	15.4991	7.74956	0.693	991.943
		3			39.6	9.26993			10.9	6.02756	0.4	3.67432	4.9	5.37415			6.14	5.65593
		4	0.988	4.20561	46.3	9.76809			11.8	6.13074	0.6	3.87254	8.6	5.99703			6.6	5.73745
		5	1.15	4.3023	48.1	9.89787			11.9	6.14193	0.7	3.95363	12.7	6.5208			7.98	5.96333
		6	1.16	4.30795	49.6	10.0049			12.25	6.18066	0.8	4.02667	26.3	7.79153	0.1	3.12527	9.59	6.19958
		7	1.168	4.31244	57.8	10.5746			19.4	6.86746	0.8	4.02667	26.9	7.83886	0.13	3.21699	12.1	6.52667
		8	1.2	4.33021	67.3	11.2094	1.07	4.03883	24.5	7.27804	1.01	4.16084	29.8	8.06114	0.13	3.21699	13.25	6.66397
		9	1.231	4.34711	72.108	11.5231	1.09	4.04949	25.46	7.3504	1.1	4.21224	29.8	8.06114	0.15	3.26932	27.02	7.9819
		10	1.258	4.36158	99.1	13.2291	1.12	4.06522	28.7	7.58547	1.2	4.26596	39.6	8.75017	0.19	3.3596	27.24	7.99991
		11	1.28	4.37322	102.318	13.4289	1.15	4.08066	29.09	7.6129	1.4	4.36457	39.8	8.76344	0.21	3.39934	29.6	8.18918
		12	1.47	4.46841	106.378	13.6805	1.15	4.08066	29.5	7.64156	1.4	4.36457	45.6	9.13772	0.22	3.41814	30.38	8.25028
		13	2.17	4.75996	112.4	14.0531	1.18	4.09581	36.06	8.07778	1.6	4.45375	47.6	9.26255	0.23	3.43629	32.36	8.40247
		14	2.678	4.93381	112.6	14.0654	1.28	4.1444	36.65	8.11522	1.6	4.45375	54.8	9.69723	0.25	3.47087	34.6	8.57006
		15	2.71	4.94401	115.23	14.2281	1.46	4.2255	36.75	8.12154	1.6	4.45375	59.6	9.97632	0.46	3.74658	37.1	8.752
		16	2.98	5.02709	121.6	14.622	1.68	4.31558	36.8	8.1247	1.6	4.45375	63.9	10.2204	0.52	3.80739	39.42	8.91659
		17	3.428	5.15483	121.8	14.6344	1.8	4.36128	37.18	8.14864	1.6	4.45375	71.4	10.6348	0.59	3.87213	39.42	8.91659
		18	3.51	5.17703	124.408	14.7959	2.2	4.49989	38.86	8.25325	1.8	4.5355	71.6	10.6457	0.91	4.11204	39.7	8.9362
		19	3.72	5.23243	129.008	15.081	3.15	4.77112	39.8	8.31095	1.8	4.5355	72.8	10.7108	1.01	4.17427	39.8	8.94319
		20	5.448	5.62784	130.898	15.1983	3.92	4.953	40.8	8.37171	1.8	4.5355	74.1	10.781	1.15	4.25442	40.3	8.97804
		21	5.618	5.6623	147.3	16.2228	4.3	5.0342	41.9	8.43785	1.9	4.57403	78.1	10.9951	1.16	4.25988	40.8	9.01274
		22	5.98	5.73365	150.708	16.4374	4.54	5.08311	46.27	8.694	1.9	4.57403	79.6	11.0747	1.84	4.57233	42.6	9.13635
		23	6.128	5.76208	151.3	16.4748	4.6	5.09508	47.9	8.78708	1.9	4.57403	79.7	11.08	2.08	4.66323	43.6	9.20419
		24	7.11	5.94116	151.7	16.5	5.2	5.20962	55.16	9.18809	2.1	4.64712	79.8	11.0853	2.16	4.69194	45.86	9.3555
		25	7.16	5.94988	151.8	16.5064	6.78	5.47601	55.24	9.1924	2.4	4.74836	81.6	11.1803	2.18	4.699	48.3	9.51597
		26	7.43	5.99636	153.2	16.5949	6.9	5.49459	55.5	9.20638	2.4	4.74836	84.3	11.3218	2.24	4.71994	49.39	9.58676
		27	7.9	6.075	161.2	17.1033	7.2	5.54018	56.2	9.24392	2.5	4.78019	88.6	11.5453	2.33	4.75065	49.6	9.60034
		28	8.518	6.17443	161.4	17.1161	7.29	5.55364	59.6	9.42402	2.8	4.87085	93.4	11.792	2.44	4.78713	52.13	9.76247
		29	8.528	6.17601	161.518	17.1237	7.99	5.65498	72.8	10.0938	2.9	4.89963	94.3	11.838	2.97	4.94906	52.7	9.79864
		30	8.778	6.21504	167.1	17.4816	9.05	5.79875	77.6	10.3281	3.2	4.98219	99.4	12.0972	3.82	5.17312	52.9	9.8113
		31	8.778	6.21504	167.708	17.5208	9.6	5.86943	77.66	10.331	3.3	5.00857	99.8	12.1174	4.1	5.23979	54.6	9.91833
		32	9.12	6.26744	173.1	17.8695	10.4	5.96811	82.6	10.5679	3.8	5.13318	100.1	12.1326	4.63	5.35847	57.5	10.0986
		33	9.228	6.28376	173.4	17.8889	10.53	5.98372	86.33	10.7445	4.5	5.29095	100.1	12.1326	4.79	5.39261	59.47	10.2194
		34	9.938	6.38848	179.6	18.2936	10.9	6.02756	89.6	10.8977	5.3	5.45316	101.4	12.1982	5.15	5.46689	63.2	10.4452
		35	9.99	6.39599	180.6	18.3592	11.35	6.07974	89.9	10.9117	6.5	5.66997	102.5	12.2536	7.62	5.90679	65.43	10.5785
		36	10.058	6.40577	183.4	18.5436	11.8	6.13074	113.78	11.997	9.1	6.06768	106.1	12.4343	11.4	6.43958	66.47	10.6402
		37	10.15	6.41895	188.6	18.8882	11.81	6.13186	115.7	12.0824	9.5	6.12259	112.6	12.7584	12.66	6.59437	68.49	10.7593
		38	10.16	6.42038	190.4	19.0082	11.9	6.14193	118.4	12.2021	10.1	6.20249	115.6	12.9072	12.8	6.61104	69.4	10.8127
		39	10.18	6.42323	191.8	19.1019	12.25	6.18066	118.9	12.2242	12.1	6.45086	116.2	12.9368	15.14	6.87644	71.42	10.9306
		40	10.2	6.42608	193.5	19.2159	12.56	6.21444	119.21	12.2379	12.8	6.53228	118.6	13.0555	15.49	6.91422	72.1	10.9702
		41	13.8	6.89765	194.2	19.2629	12.9	6.25096	124.13	12.4548	14.9	6.76285	124.7	13.3559	18.17	7.19007	74.8	11.1262
		42	19.148	7.49347	198.4	19.5464	16.6	6.61813	131.63	12.7836	15.8	6.85629	150.6	14.6222	18.2	7.19303	86.67	11.7985
		43	20.2	7.60068	208.7	20.2516	17.14	6.66785	151.4	13.6425	17.8	7.05435	164.4	15.2959	18.47	7.21962	89.15	11.9366
		44	23.5	7.92133	212.2	20.4945	17.6	6.70955	179.5	14.857	19.7	7.23212	179.1	16.0168	21.4	7.49673	106.34	12.8792
		45	23.6	7.93071	218.018	20.9023	19.47	6.87344	194.8	15.5208	29.9	8.06862	184.1	16.2632	21.81	7.53399	112.5	13.2124
		46	25.388	8.09574	229.558	21.7267	20.7	6.97683	212.9	16.3125	32.1	8.23062	218.6	17.9897	28.16	8.07451	115.1	13.3525
		47	29.8	8.48303	291.6	26.5911	21.5	7.04241	228.95	17.0229	45.6	9.13772	221.8	18.1528	31.83	8.36213	186.81	17.2257
		48	36.018	8.99179			25.09	7.32267	241.92	17.604	59.4	9.96484	286.3	21.59	60.37	10.2743	212.4	18.6605
		49	39.288	9.24607			47.14	8.74384	293.5	19.9988	69.4	10.5255	376.5	27.0943	60.38	10.2749	436.8	35.0644
		50	39.7	9.27757			49.5	8.87729	295.1	20.0756	72.6	10.6999	402.1	28.8617	63.4	10.4572	-	-
		MFI values are background corrected
		Empty sapce: Discarded values due to undetectable CTV signal or statistically tested outliers
		DT= Doubling Time

## Sheet: Fig 5
	a.
				Days in Culture
	Experiment	Sample	Parameter	1	2	3	4	5	6	7	8	9	10	11	# Days	Doubling Time
	A	CTV-	Daily Cells/mL			10000	175000	295000	240000	340000					5	6.42249
			Daily Dilution			1	17.5	29.5	24	34
			Total dilution			1	17.5	516.25	12390	421260
			Total Cells/mL			10000	175000	5162500	123900000	4212600000
		CTV+	Daily Cells/mL				10000	270000	350000	225000					4	6.67779
			Daily Dilution				1	27	35	22.5
			Total dilution				1	27	945	21262.5
			Concentration				10000	270000	9450000	212625000
	B	CTV-	Daily Cells/mL						10000	260000	420000	320000	415000	335000	6	5.63956
			Daily Dilution						1	26	42	32	41.5	33.5
			Total dilution						1	26	1092	34944	1450176	48580896
			Concentration						10000	260000	10920000	349440000	14501760000	485808960000
		CTV+	Daily Cells/mL							10000	160000	350000	380000	265000	5	6.28104
			Daily Dilution							1	16	35	38	26.5
			Total dilution							1	16	560	21280	563920
			Concentration							10000	160000	5600000	212800000	5639200000
	b.
	Experiment	Sample	Initial Parasitemia	Final Parasitemia	Period (hours)	Doubling Time
	A	CTV-	27750000	294750000	24	7.04033
		CTV+	300000	11250000	24	4.58995
	B	CTV-	1050000	35250000	24	4.73451
		CTV+	150000	20250000	24	3.39136
	C	CTV-	34500000	727500000	24	5.45668
		CTV+	1650000	41250000	24	5.16812
	D	CTV-	2100000	200250000	24	3.65004
		CTV+	300000	5700000	24	5.64981
	E	CTV-	21000000	735000000	24	4.67902
		CTV+	2550000	58500000	24	5.30989
	c.
			Pentamidine	Melarsoprol	Pentamidine	Melarsoprol	Pentamidine	Melarsoprol	Pentamidine	Melarsoprol
	Experiment	Days Post Treatament	# Parasites		Area (cm2)		# Parasites/cm2		% Survival
	A	0	23		283.2		0.0812147		1
		3	6	10	283.3	283.6	0.021179	0.0352609	26.0777	43.4169
		5	31	117	279.7	280.2	0.110833	0.417559	136.469	514.142
		10	9	522	282.8	283.9	0.0318246	1.83868	39.1858	2263.97
	B	0	14		282.4		0.0495751		1
		3	3	6	283.7	282.7	0.0105746	0.0212239	21.3304	42.8117
		5	30	76	281	279.1	0.106762	0.272304	215.353	549.276
		10	14	287	282.8	283.6	0.049505	1.01199	99.8586	2041.33
	C	0	18		283.2		0.0635593		1
		3	4	9	283.6	282.8	0.0141044	0.0318246	22.1909	50.0707
		5	34	70	280.8	282.1	0.121083	0.248139	190.503	390.405
		10	13	202	282.3	282.5	0.0460503	0.715044	72.4525	1125
	D	0	14		283.2		0.049435		1
		3	4	7	283.9	282.4	0.0140895	0.0247875	28.501	50.1416
		5	26	49	278.9	282.1	0.0932234	0.173697	188.578	351.365
		10	12	143	282.2	283.3	0.042523	0.504765	86.018	1021.07

## Sheet: Fig S1
	a.
			HPG Concentration (µM)
		Experiment	0	25	50	100
	HPG MFI	A	250	7064	9839	20911
		B	219	6308	10846	33516
		C	377	7957	13481	16574
		Geomean	274.31	7077.78	11288.8	22647.4
	b.
		Experiment	BSFs	PCFs	BSFs % Incorporation	PCFs % Incorporation
	HPG MFI	A	14416	4652	1	0.322697
		B	15856	4299	1	0.271128
		C	8854	1597	1	0.18037
		D	12669	2750	1	0.217065
		E	11507	4066	1	0.35335
					1	0.260967	Geomean
					0	0.0304915	SE(-)
					0	0.0345255	SE(+)
	c.
		Experiment	Control	CHX	427 % Incorporation	CHX % Incorporation
	HPG MFI	A	16268	1256	1	0.0772068
		B	10133	982	1	0.0969111
		C	20617	1030	1	0.0499588
		D	19120	1209	1	0.0632322
		E	15636	918	1	0.0587107
					1	0.0673689	Geomean
					0	0.00730053	SE(-)
					0	0.00818782	SE(+)

## Sheet: Fig S2
	a.
			% Cells
			A	B	C	D	Average	SD	# cells
	BSFs	1K1N	71.5232	67.4048	61.1765	60.155	65.0649	5.36691	3171
		2K1N	10.123	10.9832	10.2941	11.3178	10.6795	0.565068
		2K2N	18.3538	21.612	28.5294	28.5271	24.2556	5.10982
	ATFs	1K1N	84.6591	84.7826		82.1782	83.8733	1.46929	608
		2K1N	10.7955	11.3043		12.3762	11.492	0.806928
		2K2N	4.54545	3.91304		5.44554	4.63468	0.770137
		Empty sapce: Discarded values due to experimental problems
	b.
		% EdU +
		A	B	C	D	Average	SD	# cells
	BSFs	26.7176	30.9353	14.0187	19.802	22.8684	7.47463	478
	ATFs	21.6667	15.3846	3.7037	11.8644	13.1548	7.49249	316
	c.
	Experiment	CTV	Parasitemia				CTV-				CTV+
	A	+	17250000		Experiments	Area (cm2)	Total # Parasites	# Motile Parasites	# Parasites/cm2	% Motile Parasites	Total # Parasites	# Motile Parasites	# Parasites/cm2	% Motile Parasites
		+	11250000		A	103.21	30	30	0.29067	100	37	32	0.358492	86.4865
		+	7500000		B	103.21	54	52	0.523205	96.2963	76	75	0.736363	98.6842
		+	15000000		C	103.21	49	46	0.47476	93.8776	49	49	0.47476	100
		+	3000000		D	103.21	29	29	0.280981	100	37	37	0.358492	100
		+	3750000
		+	6750000
		-	6750000
		-	17250000
	B	+	17250000
		+	11250000
		+	7500000
		+	15000000
		-	3000000
		-	3000000
		-	3000000
	C	+	5250000
		+	9000000
		+	3750000
		+	750000
		-	8250000
	D	+	11250000
		+	14250000
		+	15750000
		+	24750000
		-	35250000
	d.
	CTV MFI	# Parasites
	Bin Center	Culture 0h	BSFs	ATFs
	0	0	177	69
	100	0	6	81
	200	0	0	39
	300	0	0	4
	400	0	0	3
	500	0	0	3
	600	8	0	0
	700	24	0	0
	800	31	0	0
	900	38	0	0
	1000	26	0	0
	1100	23	0	0
	1200	17	0	0
	1300	9	0	0
	1400	7	0	0
	1500	4	0	0
	1600	0	0	0
	1700	5	0	0
	1800	3	0	0
	1900	4	0	0
	2000	3	0	0
	# cells	202	183	199
	e.
		Experiment	A				B				C				D					Experiment	Time (Hours)	0	1	2	3	4	5	6	7	Slope	Y-Intercept
		Sample	BSFs		ATFs		BSFs		ATFs		BSFs		ATFs		BSFs		ATFs			A	40	848.865	424.432	212.216	106.108	53.0541	26.527	13.2635	6.63176	0.693	848.865
		Parameter	MFI	DT	MFI	DT	MFI	DT	MFI	DT	MFI	DT	MFI	DT	MFI	DT	MFI	DT		B	41	1215.14	607.568	303.784	151.892	75.946	37.973	18.9865	9.49325	0.693	1215.14
	# Counted Parasites	1	17.9	7.18302	20.658	7.46004	1.01	4.00597	6.44	5.42224			5.8	5.48081			4.27	5.21526		C	41.5	1102.31	551.156	275.578	137.789	68.8945	34.4472	17.2236	8.61181	0.693	1102.31
		2	19.8	7.37584	21.3	7.52199	1.41	4.20371	1.17	4.09079	0.05	2.87569	9.5	6.0497			4.39	5.24193		D	41	991.943	495.972	247.986	123.993	61.9965	30.9982	15.4991	7.74956	0.693	991.943
		3	21.4	7.53157	25.1	7.87269	1.6	4.28384	1.21	4.11068	0.08	3.0175	9.6	6.06305			4.9	5.35041
		4	21.6	7.55065	25.8	7.93468	1.62	4.29187	5.15	5.2004	0.5	3.73582	12.6	6.43178			5.2	5.41096
		5	21.6	7.55065	27.2	8.05654	1.85	4.3797	5.85	5.32461	0.5	3.73582	15.2	6.71344			5.29	5.4287
		6	23.2	7.70054	29.4	8.24287	1.94	4.41201	5.92	5.3365	1.09	4.15661	17.3	6.92256	7.05	5.7439	5.8	5.52588
		7	23.698	7.74624	29.8	8.27613	2.75	4.66474	6.2	5.38323	1.1	4.1621	18.6	7.04544	7.32	5.78787	6.34	5.62323
		8	24.1	7.78283	29.958	8.28922	2.98	4.72708	6.52	5.43505	1.12	4.17298	43.2	8.87824	7.45	5.8087	6.9	5.71904
		9	24.788	7.84482	30.228	8.31152	2.98	4.72708	6.72	5.46664	1.3	4.26522	45.9	9.04757	7.57	5.82774	7.9	5.8792
		10	25.658	7.92216	31.4	8.40741	3	4.73235	7.32	5.5581	1.4	4.31261	46.1	9.05996	8.39	5.95333	8.66	5.9931
		11	26.658	8.00968	39.6	9.04384	3.53	4.86415	8.14	5.67599	1.5	4.3577	46.8	9.10318	8.64	5.99018	8.8	6.01344
		12	26.8	8.022	56.2	10.21	3.9	4.94859	8.83	5.76977	1.6	4.40073	47.6	9.15228	9.12	6.05925	8.9	6.02786
		13	26.878	8.02875	56.4	10.2234	3.94	4.9574	9.29	5.82989	1.6	4.40073	49.9	9.29181	9.4	6.09858	9.1	6.05641
		14	26.948	8.0348	57.078	10.2686	4.36	5.04659	9.8	5.89453	1.8	4.4815	59.6	9.85755	10.01	6.18201	9.23	6.07478
		15	27.338	8.06841	67.3	10.936	5.12	5.19485	9.86	5.90201	1.9	4.51958	61.8	9.98156	10.7	6.27299	9.4	6.09858
		16	27.348	8.06927	69.4	11.0702	5.21	5.21145	9.91	5.90821	2.1	4.5918	61.8	9.98156	11.46	6.36948	10.9	6.29874
		17	27.6	8.09087	71.6	11.2099	5.22	5.21329	10.72	6.00634	2.1	4.5918	63.1	10.0542	11.81	6.41273	11.5	6.37446
		18	28.088	8.13247	73.2	11.311	5.5	5.26375	10.9	6.02756	2.3	4.65948	63.7	10.0876	12.41	6.48526	11.6	6.38687
		19	29.1	8.21781	76.4	11.512	5.66	5.29186	11.15	6.0567	2.3	4.65948	66.8	10.2586	13.33	6.59288	11.9	6.42374
		20	29.2	8.22617	79.4	11.6992	5.9	5.33311	12.4	6.19706	2.6	4.75391	67.4	10.2914	13.47	6.6089	12.6	6.50783
		21	29.4	8.24287	82.3	11.879	6.53	5.43664	12.51	6.20902	2.6	4.75391	67.4	10.2914	14.12	6.68215	13.07	6.56288
		22	33.2	8.55199	88.9	12.2851	6.79	5.47756	12.8	6.24027	2.6	4.75391	67.8	10.3132	14.35	6.70764	14.6	6.7351
		23	33.678	8.58987	89.2	12.3035	7.38	5.56699	12.89	6.24989	2.8	4.81287	68.4	10.3459	15.11	6.79037	14.75	6.75146
		24	33.888	8.60645	105.6	13.2998	7.47	5.58024	12.9	6.25096	5.1	5.34968	69.1	10.384	15.23	6.80323	15.3	6.81071
		25	34.2	8.63101	109.3	13.5232	7.8	5.62802	13.7	6.33481	5.12	5.35358	69.2	10.3894	15.31	6.81177	16.04	6.8887
		26	34.6	8.66237	210.858	19.9036	8.02	5.6592	14.37	6.40297	5.2	5.36908	70.2	10.4435	16.11	6.89598	19.2	7.20273
		27	35.1	8.70139	215.2	20.1992	8.4	5.71187	14.7	6.4359	5.3	5.38824	74.3	10.6633	17	6.98717	19.61	7.24152
		28	36.5	8.80954	218.2	20.405	8.95	5.78563	15.77	6.53999	5.3	5.38824	74.3	10.6633	17.08	6.99525	20	7.27804
		29	37.1	8.85543	243.4	22.1903	8.97	5.78826	16.6	6.61813	5.8	5.48081	77.1	10.8116	17.08	6.99525	20.04	7.28177
		30	37.6	8.89346	270.3	24.223	9.15	5.81179	17	6.65504	6.1	5.534	77.6	10.8379	17.1	6.99726	20.1	7.28735
		31	38.448	8.95756			9.2	5.81827	23.79	7.22362	6.2	5.55137	87.9	11.372	17.17	7.00431	20.1	7.28735
		32	40.218	9.08976			9.23	5.82215	29.9	7.66934	6.3	5.56857	89.5	11.4537	17.34	7.02136	21.5	7.41541
		33	41.4	9.17693			9.42	5.84657	41.7	8.42588	6.8	5.65215	96.1	11.7878	17.74	7.06116	25.8	7.78589
		34	41.7	9.19891			9.59	5.86816	48.5	8.82104	7.1	5.70052	98.1	11.8881	18.11	7.09757	26.69	7.85893
		35	43.2	9.30807	-	-	10.27	5.95238	48.6	8.82669	7.5	5.76312	99.1	11.9382	18.47	7.13264	28.83	8.03024
		36	43.878	9.357	-	-	10.31	5.95723	66.13	9.7606	7.8	5.80878	99.5	11.9582	18.83	7.16737	29.8	8.10605
		37	45.648	9.4836	-	-	10.66	5.99922	67.1	9.80967	8.1	5.8534	112.8	12.6163	19.08	7.1913	31.4	8.22883
		38	45.9	9.5015	-	-	11.6	6.10821	69.5	9.93016	8.6	5.92564	119.5	12.944	19.16	7.19892	45.8	9.23885
		39	47.178	9.59179	-	-	11.89	6.14081	72.4	10.0741	8.9	5.9678	126	13.2601	20.33	7.30868	47.6	9.35613
		40	49.2	9.73312	-	-	12.18	6.17296	79.4	10.4149	9.1	5.99545	132.5	13.5749	22.78	7.52905	58.7	10.0498
		41	49.8	9.77473	-	-	12.27	6.18285	79.8	10.4341	9.3	6.02274	176.3	15.69	24.13	7.64569	59.2	10.08
		42	50.2	9.80238	-	-	12.7	6.22954	112.8	11.9533	9.4	6.03626	176.8	15.7143	24.62	7.68728	59.6	10.1042
		43	50.6	9.82997	-	-	13.08	6.27007	131.6	12.7823	9.5	6.0497	197.4	16.7213	26.15	7.81475	70.15	10.7258
		44	52.3	9.94652	-	-	13.67	6.33172	204.5	15.9441	9.6	6.06305	201.4	16.9186	27.05	7.88816	74.6	10.9808
		45	53.208	10.0083	-	-	13.69	6.33378	229	17.0251	12.1	6.37406	209.4	17.3154	27.82	7.95011	114.53	13.1613
		46	57.2	10.2768	-	-	13.79	6.34407	237.6	17.4097	12.8	6.45451	222.1	17.9518	28.34	7.99152	115.8	13.2289
		47	57.2	10.2768	-	-	13.97	6.3625	243.06	17.6555	12.9	6.46581	226.2	18.1592	30.91	8.19152	124.1	13.6694
		48	67.1	10.9232	-	-	14.82	6.44778	298.3	20.2298	13.97	6.58375	275.3	20.7305	31.06	8.20297	126.3	13.786
		49	177.658	17.7233	-	-	14.94	6.4596	317.35	21.1626	52.1	9.42316	291	21.5938	32.57	8.31695	212.4	18.4357
		50	189.1	18.46	-	-	15	6.46549	340.3	22.3235	53.1	9.48223	291.6	21.6272	33.41	8.37941	219.8	18.8547
		51	-	-	-	-	15.6	6.52372	-	-	-	-	-	-	36.76	8.6224	226.8	19.2553
		52	-	-	-	-	16.01	6.56281	-	-	-	-	-	-	38.81	8.76677	374.4	29.1612
		53	-	-	-	-	16.8	6.63664	-	-	-	-	-	-	39	8.78	376.1	29.2975
		54	-	-	-	-	16.82	6.63849	-	-	-	-	-	-	-	-	-	-
		55	-	-	-	-	16.96	6.65137	-	-	-	-	-	-	-	-	-	-
		56	-	-	-	-	17.89	6.73554	-	-	-	-	-	-	-	-	-	-
		57	-	-	-	-	18.95	6.82872	-	-	-	-	-	-	-	-	-	-
		58	-	-	-	-	19.11	6.84255	-	-	-	-	-	-	-	-	-	-
		59	-	-	-	-	19.18	6.84858	-	-	-	-	-	-	-	-	-	-
		60	-	-	-	-	22.1	7.09078	-	-	-	-	-	-	-	-	-	-
		61	-	-	-	-	22.86	7.15112	-	-	-	-	-	-	-	-	-	-
		62	-	-	-	-	26.48	7.42586	-	-	-	-	-	-	-	-	-	-
		MFI values are background corrected
		Empty sapce: Discarded values due to undetectable CTV signal or statistically tested outliers
		DT= Doubling Time
